# Supplementary material for: Gibberellins orchestrate panicle architecture mediated by DELLA–KNOX signalling in rice
Source: Plant Biotechnol J. 2021 Aug 24;19(11):2304–18. doi: 10.1111/pbi.13661 (PMC8541776; doi:10.1111/pbi.13661)
Supplement: Supplementary file 14 — Table S1. Primers used in this study. [file PBI-19-2304-s005.xlsx]

## Sheet: Table S1
Primers used in this study.
Primer	Sequence (5'→3')
For mapping
R1M47F	AATAGAATTACTGATGAAACCTTA
R1M47R	GCCCGTTACCGCTTATGT
RM104F	GGAAGAGGAGAGAAAGATGTGTGTCG
RM104R	TCAACAGACACACCGCCACCGC
RM145F	GTGCTTGCATTATCGGTTGATC
RM145R	CTGCTGCTCCTGCTCTACC
M1F	AGGTGAGGGTGGAAAAATTACAC
M1R	GTCTGATTTCTCTATCTCAATCG
M4F	AAAACAGACCCCTAGTGGCAGAAG
M4R	GCCGTATGAGTAAATGTTGCAAG
M8F	AGCAAGTCACGGTGCAGGTGAG
M8R	ATACACACAAGCTACCAGGCTAGC
M16F	TTTGCAGCTAGAGCACAAACAAC
M16R	AGGCTTGTTTGGTAGAGATTCAAC
M17F	CAATTGTCCAGATTTATAGCTAGG
M17R	GGTTTACAAGCTCGTTTAGAAATG
For complementation
1300-wSD1-F	CCATGATTACGAATTCTCCAAAAATGCATGCAGCCATGTAT
1300-wSD1-F	GGCCAGTGCCAAGCTTGTGTTGCTGATGATTGTAGATTATGTTC
1301-sd1-proF	GCAGGCATGCAAGCTTTGCAGCCATGTATCTTCCCAG
1301-sd1-proR	GCACCACCATGCTCATGAGATTGGAGATGAGAAGTGAG
1301-gnp-cds F	TCTCATCTCCAAT CTCATGAGCATGGTGGTGCAGCAG
1301-gnp-cds R	TGCTCACCATACTAGTGGAGTATATTGTTGGTTGCAG
1301-wGNP1-F	GCAGGCATGCAAGCTTTTGCGTAAGAGAAGAAGAGCG
1301-wGNP1-R	TGCTCACCATACTAGTGGAGTATATTGTTGGTTGCAGG
For BiFC
106-osh15F	GAGGACGCCGGCGGATCCATGGATCAGAGCTTTGGGAATC
106-osh15R	CTGCAGGTCGACTCTAGATCACGAACCGAGGCGGTACAT
106-osh43F	GAGGACGCCGGCGGATCCATGGAGAGCTTCGCCAGTCTC
106-osh43R	CTGCAGGTCGACTCTAGATCAAGACCCGAGCCGGTACAT
106-osh71F	GAGGACGCCGGCGGATCCATGGAGGATCTGTACAGCATC
106-osh71R	CTGCAGGTCGACTCTAGATCATGGACCAATTGTGCCGGTG
106-osh6F	GAGGACGCCGGCGGATCCATGGAGGATCTGTACAGCATC
106-osh6R	CTGCAGGTCGACTCTAGATCATGGTCCAATTGTGCCAGTG
106-osh1F	GAGGACGCCGGCGGATCCATGGAGGAGATCTCCCACCAC
106-osh1R	CTGCAGGTCGACTCTAGACTAGCCGAGCCTGTAGAGGC
104-SLR1F	AGGTACCCGGGGATCCATGAAGCGCGAGTACCAAGAAG
104-SLR1R	CGCCGTCGACTCTAGACGCCGCGGCGACGCGCCATG
For yeast two-hybrid
AD-SLR-F	GGAGGCCAGTGAATTC ATGAAGCGCGAGTACCAAGAAG
AD-SLR-R	CGAGCTCGATGGATCCTCACGCCGCGGCGACGCGCCATG
AD-SLR-F2	GGAGGCCAGTGAATTCCTCAGGCCGATCTCCTTACC
AD-SLR-R2	CGAGCTCGATGGATCC TCACACCACCGGTAAGGAGATCGG
BK-osh15-F	CATGGAGGCCGAATTCATGGATCAGAGCTTTGGGAATC
BK-osh15-R	GCAGGTCGACGGATCCTCACGAACCGAGGCGGTACAT
BK-osh43F	CATGGAGGCCGAATTCATGGAGAGCTTCGCCAGTCTC
BK-osh43R	GCAGGTCGACGGATCCTCAAGACCCGAGCCGGTACAT
BK-osh71F	CATGGAGGCCGAATTCATGGAGGATCTGTACAGCATC
BK-osh71R	GCAGGTCGACGGATCCTCATGGACCAATTGTGCCGGTG
BK-osh6 F	CATGGAGGCCGAATTCATGGAGGATCTGTACAGCATC
BK-osh6 R	GCAGGTCGACGGATCCTCATGGTCCAATTGTGCCAGTG
BK-osh1 F	CATGGAGGCCGAATTCATGGAGGAGATCTCCCACCAC
BK- osh1 R	GCAGGTCGACGGATCCCTAGCCGAGCCTGTAGAGGC
BK-osh1 F1	CATGGAGGCCGAATTCAAGCAAGAACTGTCAAAGAAG
BK-osh1 F2	CATGGAGGCCGAATTCATCCTTTCCTCCGGCTCTTCTG
BK-osh1 F3	CATGGAGGCCGAATTCCTTCGCCAGCGCACGGCGCTC
BK-osh1 F4	CATGGAGGCCGAATTCCTGCAGCAGCAGCAGACGCAG
BK- osh1 R1	GCAGGTCGACGGATCCCTAGCCGAGCCTGTAGAGGC
BK- osh1 R2	GCAGGTCGACGGATCCCTAATTGCGAAGCGATCTGCCGGAG
For split-luciferanse
1300-nLUC-osh1F	ACGAGCTCGGTACCCGGGATCCATGGAGGAGATCTCCCACCAC
1300-nLUC-osh1R	CGCGTACGAGATCTGGTCGACGCCGAGCCTGTAGAGGCCGC
1300-nLUC-osh6F	ACGAGCTCGGTACCCGGGATCCATGGAGGATCTGTACAGCATC
1300-nLUC-osh6R	CGCGTACGAGATCTGGTCGACTGGTCCAATTGTGCCAGTG
1300-nLUC-osh15F	ACGAGCTCGGTACCCGGGATCCATGGATCAGAGCTTTGGGAATC
1300-nLUC-osh15R	CGCGTACGAGATCTGGTCGACCGAACCGAGGCGGTACAT
1300-nLUC-osh43F	ACGAGCTCGGTACCCGGGATCCATGGAGAGCTTCGCCAGTCTC
1300-nLUC-osh43R	CGCGTACGAGATCTGGTCGACAGACCCGAGCCGGTACAT
1300-nLUC-osh71F	ACGAGCTCGGTACCCGGGATCCATGGAGGATCTGTACAGCATC
1300-nLUC-osh71R	CGCGTACGAGATCTGGTCGACTGGACCAATTGTGCCGGTG
1300-cLUC-SLRF	ACGCGTCCCGGGGCGGTACCATGAAGCGCGAGTACCAAGAAG
1300-cLUC-SLR-R	TCCATTTGTTGGATCCTCACGCCGCGGCGACGCGCC
For GFP transgenic
SD1-pro-gfpF	GCAGGCATGCAAGCTTGATTTGTGCTGCGGTGAGAGATG
SD1-pro-gfpF	TGCTCACCATACTAGTGAGATTGGAGATGAGAAGTGAG
For yeast one-hybrid
pB42AD-OSH1-F	TGCCTCTCCCGAATTCATGGAGGAGATCTCCCACCAC
pB42AD-OSH1-R	TCCAAAGCTTCTCGAGCTAGCCGAGCCTGTAGAGGC
ASP1-laZ2u-F1	TATTGGATCGGAATTCACGTTTATATGTAGACACGTG
ASP1-laZ2u-R1	GAGCACATGCCTCGAGCAGACAGCTACCCCCGCGATAC
For dual-luciferanse
pGreen-35S-OSH1-1F	CGGTATCGATAAGCTTATGGAGGAGATCTCCCACCAC
pGreen-35S-OSH1-1R	CGGGCTGCAGGAATTCCTAGCCGAGCCTGTAGAGGCC
ASP1-0800-F1	ATAGGGCGAATTGGGTACCCGACTAGTAGCCACAGAAGATC
ASP1-0800-R1	GGAATTCGATATCAAGCTTGGCTCCGCCGATCCCAGCCTGC
pGreen-0800-GNP1pro-1F	ATAGGGCGAATTGGGTACCCTCTTCTATGCCACCAGTTC
pGreen-0800-GNP1pro-1R	GGAATTCGATATCAAGCTTCCTGCTGCACCACCATGCTCAT
pGreen-0800-NSDpro-1F	ATAGGGCGAATTGGGTACCTCCAAAAATGCATGCAGCCATGTATC
pGreen-0800-NSDpro-1R	GGAATTCGATATCAAGCTTGAGATTGGAGATGAGAAGTGAGCGC
For subcellular localization and overexpression
1301-35s:sd1-gfp	GGACTCTTGACCATGGTGGCCGAGCACCCCACGCCAC
1301-35s-sd1-gfp	TGCTCACCATACTAGTGCTGGCCGCCTCGACCTGCG
For qRT-PCR
actin-F	GAGATCACTGCCTTGGCTCC
actin-R	CGATAACAGCTCCTCTTGGC
sd1-RTF	TGGAGCGAGGCTACTACAGGGAG
sd1-RTR	TCTTATACCTCCCGTTCGACAGC
APO1 RTF	ACCTCCATCATCGCCGTCGT
APO1 RTR	CGAACACCAGAACCGCAAAC
OsCSLD4RTF	CAGGTTGTTGATTGCGATTC
OsCSLD4RTR	ATGAGAAGGCGAACCACACC
DEP1RTF	GCGAGATCACGTTCCTCAAG
DEP1RTR	AACACATTCTTCCCTCCCTC
FUWART-1F	AGCAACATTGTGCGAATAACTCC
FUWART-1R	TTCCTGTATCATCCACGGCAA
IPA1RTF	TCAAGAACTACTACTGCCGC
IPA1RTR	CCGTAGCGTGATGCCAAAGG
DTH7RTF	AATGGAAGTGGAAGCGGCAG
DTH7RTR	CCTGCTGTTGTTGGTCTTGC
OsFBK12RTF	CTATGTGGTTGGTGGTGTTG
OsFBK12RTR	CTTCTTCACATCCTTTTCAC
TAW1RTF	GACGAAGAAAGATAGTAGAC
TAW1RTR	TGCGCCACGAACTCCATC
APO2-RTF	TCTCGGAGCTCGGGTTCAC
APO2-RTR	ATCCTCCTGCCGTTGTCGTC
d11RTF	GGTCATGGCATGGCAAGAGCAAG
d11RTR	CTGGAGCCAGCATTCCTCCTCT
DST RTF	ACGCACCAGCACCATCTCCT
DST RTR	AAGGTGGTGAGCGTGGTGGT
SP1RTF	CGGTAACCAAGAGGAAACAAGTG
SP1RTR	CACCACGCACAGTAGCACCTT
GNP1RT-F	CTCACCATCCTCCACCAGGAC
GNP1RT-R	CAGTCGGAGAAGGCCTGAAG
OSH1RTF	GCTACCTGAGATTGATGCACA
OSH1RTR	CCACCTTCTGACTCTCCGA
OSH6RTF	TCCTCCGACGAAGACCAG
OSH6RTR	TTATCTTCTTCCGTGGGATATGGC
OSH15RTF	CAAGATCATGGCGCACCC
OSH15RTR	GTACGCCTCCATGAACTGGTC
OSH43RTF	ATCAGCTCGATCAGTTCATGG
OSH43RTR	TGCTTCAGCTGCTTGTCAC
OSH71RTF	CTGGTGGAACACACATTACCGTTG
OSH71RTR	GAACCGCATGTCCTCCGAT
For CRISPR/Cas9 transgenic plants
CrGNP1-1F	taGGTCTCCTGGTGTTCGACGgttttagagctagaa
CrGNP1-1R	cgGGTCTCCACCACCTCCTGCtgcaccagccggg
CrGNP1-2F	taGGTCTCCAGCAGCTTCACGgttttagagctagaa
CrGNP1-2R	cgGGTCTCCTGCTGGCGTAGCtgcaccagccggg
CrSD1-F	CAACTCACTCCCGCTCAACACAGC
CrSD1-R	TTTGAAATGCAATGTCGTCCACC
