# Supplementary material for: Gibberellins orchestrate panicle architecture mediated by DELLA–KNOX signalling in rice
Source: Plant Biotechnol J. 2021 Aug 24;19(11):2304–18. doi: 10.1111/pbi.13661 (PMC8541776; doi:10.1111/pbi.13661)
Supplement: Supplementary file 15 — Table S2. Variation of 3K varieties at genomic position of 38 385 064 bp (encoding position at 1026 bp). [file PBI-19-2304-s008.xlsx]

## Sheet: Table S2
JAPONICA NIPPONBARE POSITIONS	ASSAY ID	ACCESSION	SUBPOPULATION	MISMATCH	38385064
GANG 46B::[CX10]	CX10	IRGC 135890	ind1A	12	G
CUN GU NUO::IRGC 63576-1::[IRIS 313-11664]	IRIS 313-11664	IRGC 127288	indx	12	G
JIN HUA 258::IRGC 63670-1::[IRIS 313-11665]	IRIS 313-11665	IRGC 127464	ind1A	12	G
LUO AI ZAO 3::IRGC 63730-1::[IRIS 313-11667]	IRIS 313-11667	IRGC 127580	ind1A	12	G
HONG YANG ZAO 3::IRGC 67177-1::[IRIS 313-11727]	IRIS 313-11727	IRGC 127416	ind1A	12	G
NX 3533::IRGC 63796-1::[IRIS 313-9570]	IRIS 313-9570	IRGC 125859	indx	12	G
YA NONG ZAO 4::IRGC 63908-1::[IRIS 313-10171]	IRIS 313-10171	IRGC 125944	ind1A	12	G
E ZI 32::IRGC 70127-1::[IRIS 313-11797]	IRIS 313-11797	IRGC 128289	ind1A	12	G
RONG DAO 4::IRGC 63820-1::[IRIS 313-11668]	IRIS 313-11668	IRGC 127771	ind1A	12	G
ZHONGYOUZAO 81::[CX221]	CX221	IRGC 136095	indx	12	G
D11::[CX288]	CX288	IRGC 135874	indx	12	G
MEI FENG 9::IRGC 63735-1::[IRIS 313-10168]	IRIS 313-10168	IRGC 125836	indx	11	G
SEQ 93::C1::[IRIS 313-7635]	IRIS 313-7635	IRGC 122247	ind1B	11	G
NON SPECIFIED::[B267]	B267		indx	10	G
DONGTINGWANXIAN::[B083]	B083		ind1A	10	G
ZAOXIAN 14::[CX18]	CX18	IRGC 136089	ind1A	10	G
ZHENGSHAN97::[CX133]	CX133		ind1A	11	G
93072::[CX4]	CX4		indx	6.5	C/G
IR 661-1::[B139]	B139		indx	9.5	C/G
QIYUEXIAN::[B082]	B082		indx	5	C/G
GUMEI 2::[CX11]	CX11		japx	1.5	C/G
JAPONICA NIPPONBARE ALLELES					C
WIR 884::IRGC 51591-1::[IRIS 313-9961]	IRIS 313-9961	IRGC 125939	temp	24.5	C
IRBB60::[CX126]	CX126	IRGC 135946	ind1B	24.5	C
M 102::IRGC 76307-1::[IRIS 313-8502]	IRIS 313-8502	IRGC 125620	temp	21.5	C
PALUNG 2::[CX100]	CX100	IRGC 136020	ind1B	20.5	C
TAI-ZHONG-XIAN 10::[CX122]	CX122		indx	20.5	C
CHUNG YI::IRGC 1427-1::[IRIS 313-9233]	IRIS 313-9233	IRGC 125709	temp	18	C
JALADHI 1::IRGC 45858-2::[IRIS 313-11360]	IRIS 313-11360	IRGC 132342	aro	18	C
KHAO KUM PAR::IRGC 57966-1::[IRIS 313-11542]	IRIS 313-11542	IRGC 132402	admix	17
MALOGBANA::IRGC 16086-1::[IRIS 313-10729]	IRIS 313-10729	IRGC 128379	admix	17	C
KALAR KAR::IRGC 49737-2::[IRIS 313-11413]	IRIS 313-11413	IRGC 132420	aus	17	C
TOG6542::[CX402]	CX402		admix	15.5	C
LEUANG CHAIYAPHUM::IRGC 78266-1::[IRIS 313-9020]	IRIS 313-9020	IRGC 126983	ind3	13	C
OB CHUEY::IRGC 64568-1::[IRIS 313-11684]	IRIS 313-11684	IRGC 132021	ind3	13	C
PUAK::IRGC 18512-1::[IRIS 313-10804]	IRIS 313-10804	IRGC 135787	ind3	13	C
SUFALDHULA::IRGC 46698-2::[IRIS 313-11372]	IRIS 313-11372	IRGC 128173	ind2	13	C
TOG7291::[CX401]	CX401		indx	13	C
NCS 603 B::IRGC 62377-1::[IRIS 313-11643]	IRIS 313-11643	IRGC 127662	ind1B	12.5	C
SHWE WAR TUN::[CX158]	CX158	IRGC 136046	ind3	12.5	C
IR 4630-22-2-5-1-3::G1::[IRIS 313-15898]	IRIS 313-15898	IRGC 126962	indx	12	C
JC 1::[IRIS 313-8326]	IRIS 313-8326	IRGC 117494	aro	12	C
JAMBALI::IRGC 73101-1::[IRIS 313-9449]	IRIS 313-9449	IRGC 120996	aus	12	C
B 6136-3-TB-0-1-5::IRGC 117312-1::[IRIS 313-10333]	IRIS 313-10333	IRGC 125951	ind1B	12	C
YA THAY SAN::IRGC 58245-1::[IRIS 313-8659]	IRIS 313-8659		indx	12	C
BUCAYAB::IRGC 44357-1::[IRIS 313-8948]	IRIS 313-8948	IRGC 126974	ind3	12	C
PSBRC 88::IRGC 99717-1::[IRIS 313-10238]	IRIS 313-10238	IRGC 125876	ind1B	12	C
Na souan::IRGC 11889-1::[IRIS 313-8638]	IRIS 313-8638	IRGC 126250	ind3	12	C
THIERNO BANDE::IRGC 16009-1::[IRIS 313-9160]	IRIS 313-9160	IRGC 125922	ind3	12	C
SAGNADE::IRGC 15801-1::[IRIS 313-8293]	IRIS 313-8293	IRGC 132432	ind3	12	C
NACHIN ER 12::IRGC 14146-1::[IRIS 313-8407]	IRIS 313-8407		ind3	12	C
KHAO PRAHJIN::IRGC 64420-1::[IRIS 313-8702]	IRIS 313-8702		ind3	12	C
DA 7::[IRIS 313-8703]	IRIS 313-8703	IRGC 124432	ind2	12	C
NELI::IRGC 66603-1::[IRIS 313-8713]	IRIS 313-8713	IRGC 135538	ind3	12	C
PULUT BARAYA::IRGC 27393-1::[IRIS 313-8725]	IRIS 313-8725	IRGC 126262	ind3	12	C
TONG MAH::IRGC 65577-1::[IRIS 313-9288]	IRIS 313-9288		ind3	12	C
PA FADAYA::IRGC 58524-1::[IRIS 313-9402]	IRIS 313-9402	IRGC 131944	indx	12	C
UNGGUL::IRGC 71644-1::[IRIS 313-9694]	IRIS 313-9694	IRGC 131951	ind3	12	C
B 4414 F-MR-6-3::IRGC 117310-1::[IRIS 313-10332]	IRIS 313-10332	IRGC 126044	indx	12	C
SEBERANG MR 77::C1::[IRIS 313-7773]	IRIS 313-7773	IRGC 124421	ind1B	12	C
ROJOKELY::GERVEX 8410-C1::[IRIS 313-7758]	IRIS 313-7758	IRGC 122220	ind2	12	C
CT 58::GERVEX 1491-C1::[IRIS 313-8160]	IRIS 313-8160	IRGC 122024	temp	12	C
ZACATEPEC A 79::IRGC 51116-1::[IRIS 313-11438]	IRIS 313-11438	IRGC 127909	indx	12	C
ARC 18533::IRGC 51756-1::[IRIS 313-11443]	IRIS 313-11443	IRGC 127161	indx	12	C
PADI ARA::IRGC 54252-2::[IRIS 313-11497]	IRIS 313-11497	IRGC 135630	ind2	12	C
K 15591-4::IRGC 55043-1::[IRIS 313-11506]	IRIS 313-11506	IRGC 127470	indx	12	C
MOE GAUNG PYU::IRGC 58120-1::[IRIS 313-11545]	IRIS 313-11545	IRGC 127628	indx	12	C
IR 3839-1::IRGC 55946-1::[IRIS 313-11516]	IRIS 313-11516	IRGC 127437	indx	12	C
UPRH 265::IRGC 61689-1::[IRIS 313-11621]	IRIS 313-11621	IRGC 127877	indx	12	C
NCS 830::IRGC 62518-1::[IRIS 313-11648]	IRIS 313-11648	IRGC 127667	ind2	12	C
BEUA KAE::IRGC 64221-1::[IRIS 313-11674]	IRIS 313-11674	IRGC 131971	ind3	12	C
KHAO' PAWM::IRGC 64416-2::[IRIS 313-11681]	IRIS 313-11681	IRGC 132426	ind3	12	C
SA GAE::IRGC 64613-1::[IRIS 313-11687]	IRIS 313-11687	IRGC 132297	ind3	12	C
SIA MOO::IRGC 64629-1::[IRIS 313-11688]	IRIS 313-11688	IRGC 135581	ind3	12	C
LEUANG MAI::IRGC 66019-2::[IRIS 313-11710]	IRIS 313-11710	IRGC 134992	ind3	12	C
JATI MANI::IRGC 66565-1::[IRIS 313-11717]	IRIS 313-11717	IRGC 127450	indx	12	C
DAW NOK KAEN::IRGC 65548-1::[IRIS 313-11700]	IRIS 313-11700	IRGC 127306	ind3	12	C
DAWK PUT::IRGC 66699-1::[IRIS 313-11719]	IRIS 313-11719	IRGC 127304	ind3	12	C
P 41::IRGC 68987-1::[IRIS 313-11764]	IRIS 313-11764	IRGC 127697	ind3	12	C
PULURE::IRGC 70647-1::[IRIS 313-11810]	IRIS 313-11810	IRGC 132036	ind3	12	C
ASFALA::IRGC 70650-1::[IRIS 313-11812]	IRIS 313-11812	IRGC 127175	ind3	12	C
ZERO::IRGC 70707-2::[IRIS 313-11813]	IRIS 313-11813	IRGC 132372	ind3	12	C
KIKUBA::IRGC 70722-1::[IRIS 313-11814]	IRIS 313-11814	IRGC 127523	ind3	12	C
MOSHI::IRGC 70730-1::[IRIS 313-11815]	IRIS 313-11815	IRGC 127633	ind3	12	C
BHU BHUSI::IRGC 70803-1::[IRIS 313-11823]	IRIS 313-11823	IRGC 127223	ind2	12	C
DHANIYA PHOOL::IRGC 70811-1::[IRIS 313-11824]	IRIS 313-11824	IRGC 127317	ind2	12	C
CEMPO TURI::IRGC 73667-1::[IRIS 313-11902]	IRIS 313-11902	IRGC 127251	ind3	12	C
PADI SIRANDAH KUNING::IRGC 73762-1::[IRIS 313-11904]	IRIS 313-11904	IRGC 132287	ind3	12	C
LAKHA KUAR::IRGC 74760-1::[IRIS 313-11919]	IRIS 313-11919	IRGC 127542	ind2	12	C
MALOBA (DISSI ROUGE)::IRGC 75700-1::[IRIS 313-11940]	IRIS 313-11940	IRGC 127599	indx	12	C
KERIBAREFOR::IRGC 78454-1::[IRIS 313-11983]	IRIS 313-11983	IRGC 128337	ind2	12	C
NOU::IRGC 81352-1::[IRIS 313-12041]	IRIS 313-12041	IRGC 132413	ind3	12	C
MARAMAY::IRGC 82628-1::[IRIS 313-12066]	IRIS 313-12066	IRGC 127609	ind3	12	C
SAMRONG 2::IRGC 83951-1::[IRIS 313-12101]	IRIS 313-12101	IRGC 132298	ind3	12	C
KHAO PA::IRGC 85972-1::[IRIS 313-12130]	IRIS 313-12130	IRGC 127559	ind3	12	C
1146::IRGC 83068-1::[IRIS 313-12081]	IRIS 313-12081	IRGC 128208	ind3	12	C
SHWEWARHNAN::IRGC 96053-1::[IRIS 313-12269]	IRIS 313-12269	IRGC 127802	indx	12	C
EA TOM::IRGC 95276-1::[IRIS 313-12261]	IRIS 313-12261	IRGC 127354	ind3	12	C
PA KHENG KHAW::IRGC 98779-1::[IRIS 313-12305]	IRIS 313-12305	IRGC 127708	ind3	12	C
SIPOT::IRGC 5825-1::[IRIS 313-10517]	IRIS 313-10517	IRGC 127812	ind3	12	C
NATURAL HYBRID C 33-8::IRGC 5929-1::[IRIS 313-10520]	IRIS 313-10520		indx	12	C
CO 2::IRGC 6186-2::[IRIS 313-10526]	IRIS 313-10526		ind2	12	C
ARC 6218::IRGC 12255-1::[IRIS 313-10666]	IRIS 313-10666	IRGC 127164	indx	12	C
ERNEST::IRGC 15884-2::[IRIS 313-10725]	IRIS 313-10725	IRGC 128518	indx	12	C
BANDI::IRGC 17214-1::[IRIS 313-10762]	IRIS 313-10762	IRGC 127207	ind3	12	C
SIBORAS::IRGC 18816-2::[IRIS 313-10814]	IRIS 313-10814	IRGC 128163	ind3	12	C
HOING CANTEL::IRGC 19282-2::[IRIS 313-10824]	IRIS 313-10824	IRGC 128053	ind3	12	C
LUBUK LINGGAU::IRGC 20000-2::[IRIS 313-10842]	IRIS 313-10842	IRGC 128099	ind3	12	C
RADEN DJAWA (GUNDIL)::IRGC 18558-1::[IRIS 313-10806]	IRIS 313-10806	IRGC 135789	ind3	12	C
ARC 11276::IRGC 21278-1::[IRIS 313-10861]	IRIS 313-10861	IRGC 127134	aus	12	C
ARC 11322::IRGC 21315-2::[IRIS 313-10863]	IRIS 313-10863	IRGC 127937	ind2	12	C
ARC 13373::IRGC 22691-1::[IRIS 313-10897]	IRIS 313-10897	IRGC 128227	ind3	12	C
BANDANG BUNGKUAKLAN::IRGC 24697-2::[IRIS 313-10942]	IRIS 313-10942	IRGC 127987	ind3	12	C
PADI GRUNDUL 1::IRGC 25493-1::[IRIS 313-10954]	IRIS 313-10954	IRGC 127700	ind3	12	C
PULUT PUTIH::IRGC 27426-1::[IRIS 313-11010]	IRIS 313-11010	IRGC 127750	ind3	12	C
KAVIVARI SAMBA::IRGC 28597-2::[IRIS 313-11040]	IRIS 313-11040		indx	12	C
SHWENI::IRGC 33686-2::[IRIS 313-11141]	IRIS 313-11141	IRGC 128161	indx	12	C
PONG SANG A::IRGC 29881-2::[IRIS 313-11087]	IRIS 313-11087		ind3	12	C
BR 52-87-1::IRGC 36849-2::[IRIS 313-11200]	IRIS 313-11200	IRGC 128002	ind1B	12	C
PARIJAT::IRGC 37272-2::[IRIS 313-11208]	IRIS 313-11208	IRGC 128129	indx	12	C
KENCANA RANDAH::IRGC 43709-2::[IRIS 313-11319]	IRIS 313-11319		ind3	12	C
PANIKELASH::IRGC 46500-2::[IRIS 313-11368]	IRIS 313-11368	IRGC 128128	ind2	12	C
NAH MOI::IRGC 48353-2::[IRIS 313-11390]	IRIS 313-11390	IRGC 128114	ind3	12	C
NIAW DAM::IRGC 48387-2::[IRIS 313-11391]	IRIS 313-11391	IRGC 132260	ind3	12	C
SA MER::IRGC 48454-2::[IRIS 313-11392]	IRIS 313-11392	IRGC 128156	ind3	12	C
SAWNG RUANG::IRGC 48458-2::[IRIS 313-11393]	IRIS 313-11393	IRGC 132267	ind3	12	C
AIZIZHAN::[B131]	B131		indx	12	C
RUBIO::[CX103]	CX103	IRGC 136036	admix	12	C
CISADANE::[CX152]	CX152	IRGC 135866	ind1B	12	C
FL478::[CX219]	CX219	IRGC 135888	indx	12	C
B 78-S81::IRGC 58415-1::[IRIS 313-9574]	IRIS 313-9574	IRGC 125662	indx	11.5	C
QUERO ASSAN::IRGC 28860-1::[IRIS 313-9898]	IRIS 313-9898	IRGC 125880	ind3	11.5	C
PIN GAEW 56::IRGC 7887-1::[IRIS 313-10134]	IRIS 313-10134	IRGC 125871	ind3	11.5	C
YE DA GU::IRGC 76834-1::[IRIS 313-11955]	IRIS 313-11955	IRGC 127901	ind1A	11.5	C
C 34-13::IRGC 6797-2::[IRIS 313-10547]	IRIS 313-10547	IRGC 128007	indx	11.5	C
LARONDJAWI::IRGC 13571-2::[IRIS 313-10690]	IRIS 313-10690	IRGC 132350	ind3	11.5	C
KEMA 5::IRGC 19343-2::[IRIS 313-10825]	IRIS 313-10825	IRGC 132310	indx	11.5	C
RANDA KUNING::IRGC 18595-1::[IRIS 313-10807]	IRIS 313-10807		ind3	11.5	C
PHAN PHAE::IRGC 29652-2::[IRIS 313-11079]	IRIS 313-11079	IRGC 128132	ind3	11.5	C
TANBAUNG::IRGC 33732-2::[IRIS 313-11143]	IRIS 313-11143	IRGC 128180	indx	11.5	C
KONAMANI::IRGC 49806-1::[IRIS 313-11416]	IRIS 313-11416	IRGC 127529	ind2	11.5	C
ZACAODAO 13::[B049]	B049	IRGC 136086	aus	11.5	C
COLOMBIA XXI::G1::[IRIS 313-15908]	IRIS 313-15908	IRGC 126955	aus	11	C
JABOR SAIL::IRGC 66831-1::[IRIS 313-8410]	IRIS 313-8410	IRGC 121618	aus	11	C
KALIA::IRGC 34699-1::[IRIS 313-9626]	IRIS 313-9626	IRGC 121005	aus	11	C
NOROI::IRGC 31611-1::[IRIS 313-8864]	IRIS 313-8864	IRGC 121069	aus	11	C
MUTTU SAMBA::IRGC 36333-1::[IRIS 313-9039]	IRIS 313-9039	IRGC 121441	ind2	11	C
AUS 439::IRGC 29221-1::[IRIS 313-8641]	IRIS 313-8641	IRGC 120876	aus	11	C
LARHA MUGAD::IRGC 52339-1::[IRIS 313-8568]	IRIS 313-8568	IRGC 125619	ind2	11	C
B 6136 E-3-TB-0-1-5::IRGC 117311-1::[IRIS 313-10334]	IRIS 313-10334	IRGC 125952	ind1B	11	C
LATA MONA::IRGC 49333-1::[IRIS 313-8349]	IRIS 313-8349	IRGC 128535	ind2	11	C
UPRH 233::IRGC 61667-1::[IRIS 313-8435]	IRIS 313-8435	IRGC 125627	ind1A	11	C
498-2A BR 8::IRGC 5891-1::[IRIS 313-8450]	IRIS 313-8450	IRGC 126041	ind2	11	C
ARC 18597::IRGC 43299-1::[IRIS 313-8453]	IRIS 313-8453	IRGC 126043	indx	11	C
LAI YIP ZIM::IRGC 4955-1::[IRIS 313-8454]	IRIS 313-8454	IRGC 125618	ind1A	11	C
NG KARAN DE::IRGC 43489-1::[IRIS 313-8536]	IRIS 313-8536	IRGC 135539	ind3	11	C
ARC 11901::IRGC 21727-1::[IRIS 313-8585]	IRIS 313-8585	IRGC 127033	indx	11	C
PAI YI PING::IRGC 1368-1::[IRIS 313-8645]	IRIS 313-8645	IRGC 126122	ind1A	11	C
YEBAWYIN::IRGC 33885-1::[IRIS 313-8697]	IRIS 313-8697	IRGC 125628	ind3	11	C
BAZAIL::IRGC 27526-1::[IRIS 313-8717]	IRIS 313-8717	IRGC 126184	indx	11	C
TYPE 50::IRGC 74782-1::[IRIS 313-8754]	IRIS 313-8754	IRGC 126011	ind2	11	C
NIRGUNI::IRGC 61127-1::[IRIS 313-8757]	IRIS 313-8757	IRGC 126000	ind2	11	C
STRAW 23-400::IRGC 38390-1::[IRIS 313-8822]	IRIS 313-8822		aus	11	C
ARC 14654::IRGC 41663-1::[IRIS 313-8900]	IRIS 313-8900	IRGC 125650	ind2	11	C
FAYA MOSHI::IRGC 69653-1::[IRIS 313-8909]	IRIS 313-8909	IRGC 125740	ind3	11	C
KURULUTUDU::IRGC 36304-1::[IRIS 313-8925]	IRIS 313-8925	IRGC 125813	ind2	11	C
MUKKALA BAZAL::IRGC 77279-1::[IRIS 313-8930]	IRIS 313-8930	IRGC 125844	ind1B	11	C
KHAO' HAWM::IRGC 78257-1::[IRIS 313-8985]	IRIS 313-8985	IRGC 126153	ind3	11	C
ARC 10754::IRGC 12603-1::[IRIS 313-8986]	IRIS 313-8986	IRGC 125637	indx	11	C
AUS 177::IRGC 29009-1::[IRIS 313-9066]	IRIS 313-9066	IRGC 125659	ind1B	11	C
MUTA GANJE::IRGC 26744-1::[IRIS 313-9072]	IRIS 313-9072	IRGC 125847	ind2	11	C
KHAO PONG AEV::IRGC 29820-1::[IRIS 313-9198]	IRIS 313-9198		ind3	11	C
CHI SHENG TAO::IRGC 4606-1::[IRIS 313-9204]	IRIS 313-9204	IRGC 125704	ind1A	11	C
KUATEK::IRGC 14285-1::[IRIS 313-9210]	IRIS 313-9210	IRGC 131915	ind3	11	C
KALO CHAKOL::IRGC 77258-1::[IRIS 313-9218]	IRIS 313-9218	IRGC 126136	ind2	11	C
GALWAKA HANDERAN::IRGC 31381-1::[IRIS 313-9256]	IRIS 313-9256	IRGC 125746	indx	11	C
PURA BINNI::IRGC 26772-1::[IRIS 313-9271]	IRIS 313-9271	IRGC 125878	ind2	11	C
KHAO KAI::IRGC 78251-1::[IRIS 313-9281]	IRIS 313-9281	IRGC 125801	ind3	11	C
ARC 10799::IRGC 12631-1::[IRIS 313-9313]	IRIS 313-9313	IRGC 125638	indx	11	C
SADA RUPA::IRGC 77299-1::[IRIS 313-9325]	IRIS 313-9325	IRGC 125894	ind1B	11	C
BK 26::IRGC 45197-1::[IRIS 313-9348]	IRIS 313-9348	IRGC 125684	ind2	11	C
WI BIR SHUN::IRGC 4602-1::[IRIS 313-9372]	IRIS 313-9372	IRGC 125937	ind1A	11	C
BARIK KUDI::IRGC 52807-1::[IRIS 313-9384]	IRIS 313-9384	IRGC 125674	ind2	11	C
ARC 18092::IRGC 42256-1::[IRIS 313-9427]	IRIS 313-9427	IRGC 125654	indx	11	C
TSAO SHENG LI 1::IRGC 1309-1::[IRIS 313-9469]	IRIS 313-9469	IRGC 125929	ind1A	11	C
H 6::IRGC 157-1::[IRIS 313-9472]	IRIS 313-9472	IRGC 125756	indx	11	C
KORASISI::IRGC 5285-1::[IRIS 313-9505]	IRIS 313-9505	IRGC 125809	ind1A	11	C
DUD KUNING::IRGC 44-1::[IRIS 313-9533]	IRIS 313-9533	IRGC 125729	ind3	11	C
LABRA::IRGC 74757-1::[IRIS 313-9547]	IRIS 313-9547	IRGC 125817	ind2	11	C
BENGALY MORIMO::IRGC 10976-1::[IRIS 313-9551]	IRIS 313-9551	IRGC 125677	ind2	11	C
MULLIKURUVA::IRGC 77529-1::[IRIS 313-9557]	IRIS 313-9557	IRGC 125845	ind2	11	C
ARC 11857::IRGC 40972-1::[IRIS 313-9560]	IRIS 313-9560	IRGC 125643	indx	11	C
KHAO CHUAN CHOM 452::IRGC 36571-1::[IRIS 313-9567]	IRIS 313-9567	IRGC 131914	ind3	11	C
ASU::IRGC 62154-1::[IRIS 313-9572]	IRIS 313-9572	IRGC 125658	indx	11	C
ASHI BINNI::IRGC 77216-1::[IRIS 313-9594]	IRIS 313-9594	IRGC 126131	indx	11	C
HTA 22::IRGC 45827-1::[IRIS 313-9602]	IRIS 313-9602	IRGC 125765	indx	11	C
NCS 194::IRGC 51932-1::[IRIS 313-9605]	IRIS 313-9605	IRGC 125852	ind1A	11	C
ARC 10594::IRGC 12524-1::[IRIS 313-9609]	IRIS 313-9609	IRGC 125636	indx	11	C
HOLDI GIRA::IRGC 31801-1::[IRIS 313-9617]	IRIS 313-9617	IRGC 126979	ind2	11	C
ARC 15873::IRGC 43250-1::[IRIS 313-9634]	IRIS 313-9634	IRGC 125653	indx	11	C
BOW SU SO::IRGC 78237-1::[IRIS 313-9697]	IRIS 313-9697	IRGC 125690	ind3	11	C
TAITUNG WOO LI::IRGC 111-1::[IRIS 313-9705]	IRIS 313-9705	IRGC 125914	ind1A	11	C
TAIPEI WOO CO::IRGC 112-1::[IRIS 313-9706]	IRIS 313-9706	IRGC 125913	ind1A	11	C
AI ZI HUNG::IRGC 51255-1::[IRIS 313-9723]	IRIS 313-9723	IRGC 126129	ind1A	11	C
BA SHI ZAO::IRGC 67903-1::[IRIS 313-9730]	IRIS 313-9730	IRGC 125675	ind1A	11	C
I KUNG PAO::IRGC 114-1::[IRIS 313-9758]	IRIS 313-9758	IRGC 125770	ind1A	11	C
GENIT::IRGC 3272-1::[IRIS 313-9778]	IRIS 313-9778	IRGC 125751	admix	11	C
LEAD::IRGC 5805-1::[IRIS 313-9791]	IRIS 313-9791	IRGC 125821	indx	11	C
HD 10::IRGC 6638-1::[IRIS 313-9795]	IRIS 313-9795	IRGC 125759	ind2	11	C
CRILLO LA FRIA::IRGC 10793-1::[IRIS 313-9822]	IRIS 313-9822	IRGC 125716	ind1A	11	C
SIGARDIS::IRGC 15555-1::[IRIS 313-9867]	IRIS 313-9867	IRGC 126088	ind1B	11	C
TOURBE::IRGC 47066-1::[IRIS 313-9926]	IRIS 313-9926	IRGC 126162	indx	11	C
SITHAIYAN KOTTAI SAMBA::IRGC 50155-1::[IRIS 313-9936]	IRIS 313-9936	IRGC 126143	ind2	11	C
KULA KARUPPAN::IRGC 55328-1::[IRIS 313-9968]	IRIS 313-9968	IRGC 125810	indx	11	C
MELEKE::IRGC 56823-1::[IRIS 313-9989]	IRIS 313-9989	IRGC 125838	ind3	11	C
SUWEON 311::IRGC 61890-1::[IRIS 313-10000]	IRIS 313-10000	IRGC 125907	ind1B	11	C
GARURA::IRGC 64111-1::[IRIS 313-10007]	IRIS 313-10007	IRGC 125749	indx	11	C
LALKA (LAL DHAN)::IRGC 64946-1::[IRIS 313-10010]	IRIS 313-10010	IRGC 125818	ind2	11	C
KITRANA 1007::IRGC 68517-1::[IRIS 313-10026]	IRIS 313-10026	IRGC 125804	ind2	11	C
RIZ INDETERMINE::IRGC 69014-1::[IRIS 313-10034]	IRIS 313-10034	IRGC 125886	indx	11	C
TSIMATAHOPAOSA::IRGC 69884-1::[IRIS 313-10050]	IRIS 313-10050	IRGC 127091	indx	11	C
DALSUNG 41::IRGC 79385-1::[IRIS 313-10103]	IRIS 313-10103	IRGC 125721	indx	11	C
FACAGRO 64::IRGC 82059-1::[IRIS 313-10114]	IRIS 313-10114	IRGC 125739	ind2	11	C
SAN SHIH TSI::IRGC 1038-1::[IRIS 313-10129]	IRIS 313-10129	IRGC 125897	ind1A	11	C
RD 19::IRGC 39174-1::[IRIS 313-10147]	IRIS 313-10147		ind3	11	C
RD 15::IRGC 47705-1::[IRIS 313-10151]	IRIS 313-10151	IRGC 126003	ind3	11	C
HE GU TSAO::IRGC 51302-1::[IRIS 313-10154]	IRIS 313-10154	IRGC 125760	ind1A	11	C
DA GANG ZHAN::IRGC 67103-1::[IRIS 313-10177]	IRIS 313-10177	IRGC 125719	indx	11	C
GUI HUA ZAO::IRGC 68060-1::[IRIS 313-10179]	IRIS 313-10179	IRGC 125755	indx	11	C
DENG DENG QI::IRGC 72036-1::[IRIS 313-10190]	IRIS 313-10190	IRGC 125726	ind1A	11	C
BAI HE::IRGC 76438-1::[IRIS 313-10211]	IRIS 313-10211	IRGC 125669	ind1A	11	C
TONG GU HONG::IRGC 81026-1::[IRIS 313-10226]	IRIS 313-10226	IRGC 125925	indx	11	C
PSBRC 50::IRGC 99706-1::[IRIS 313-10234]	IRIS 313-10234	IRGC 125873	ind1B	11	C
PSBRC 86::IRGC 99716-1::[IRIS 313-10237]	IRIS 313-10237		ind1B	11	C
IRGA 959-1-2-2F-4-1-4A-6-CA-6X::IRGC 117006-1::[IRIS 313-10301]	IRIS 313-10301	IRGC 126064	indx	11	C
HP 3319-2WX-6-4-1-B::IRGC 117331-1::[IRIS 313-10353]	IRIS 313-10353	IRGC 127049	indx	11	C
IR 63295-AC 209-7::IRGC 117365-1::[IRIS 313-10361]	IRIS 313-10361	IRGC 127053	indx	11	C
PULUTHI KARAN (MIXED)::IRGC 77530-1::[IRIS 313-8306]	IRIS 313-8306		indx	11	C
ARC 15091::IRGC 43048-1::[IRIS 313-8332]	IRIS 313-8332	IRGC 126298	indx	11	C
ARC 18202::IRGC 42328-1::[IRIS 313-8414]	IRIS 313-8414	IRGC 126175	indx	11	C
KUNENG::IRGC 71545-1::[IRIS 313-8492]	IRIS 313-8492	IRGC 126226	ind3	11	C
DHANE BURWA::IRGC 10105-1::[IRIS 313-8530]	IRIS 313-8530	IRGC 126199	ind2	11	C
SINERBESA::IRGC 38711-1::[IRIS 313-8567]	IRIS 313-8567		ind3	11	C
AC 13 (T 141)::IRGC 5456-1::[IRIS 313-8606]	IRIS 313-8606	IRGC 131926	ind3	11	C
BALASURIYA A::IRGC 66509-1::[IRIS 313-8699]	IRIS 313-8699	IRGC 126178	indx	11	C
SINNA SITHIRA KALI::IRGC 51064-1::[IRIS 313-9091]	IRIS 313-9091	IRGC 124442	indx	11	C
DHOLA AMAN (LOWLAND AMAN)::IRGC 8341-1::[IRIS 313-9156]	IRIS 313-9156	IRGC 126200	ind2	11	C
RADEN SAWO 1::IRGC 57578-1::[IRIS 313-9273]	IRIS 313-9273		ind3	11	C
LUA CHAN HUONG::IRGC 16800-1::[IRIS 313-9342]	IRIS 313-9342	IRGC 126236	ind3	11	C
GUMPANGAR::IRGC 71524-1::[IRIS 313-9409]	IRIS 313-9409	IRGC 131937	ind3	11	C
SADOK::IRGC 13334-1::[IRIS 313-9582]	IRIS 313-9582	IRGC 131917	ind3	11	C
PA KABAKIE::IRGC 58541-1::[IRIS 313-9687]	IRIS 313-9687		indx	11	C
ROJOFOTSY::IRGC 69402-1::[IRIS 313-9740]	IRIS 313-9740	IRGC 126083	ind2	11	C
EX EBOKOZURU::IRGC 79912-1::[IRIS 313-10109]	IRIS 313-10109	IRGC 125735	ind3	11	C
KEDOT::IRGC 66568-1::[IRIS 313-8291]	IRIS 313-8291		ind3	11	C
BATU::IRGC 71508-1::[IRIS 313-8312]	IRIS 313-8312	IRGC 131932	ind3	11	C
ARC 10812::IRGC 21074-1::[IRIS 313-8386]	IRIS 313-8386	IRGC 126173	indx	11	C
MARAGBE::IRGC 69263-1::[IRIS 313-8391]	IRIS 313-8391		ind2	11	C
CHAW GAM PRUED::IRGC 71103-1::[IRIS 313-8466]	IRIS 313-8466		ind3	11	C
MELABOH::IRGC 66597-1::[IRIS 313-8493]	IRIS 313-8493	IRGC 128537	ind3	11	C
SERENDAH SUNGAI DUA 25::IRGC 13892-1::[IRIS 313-8557]	IRIS 313-8557	IRGC 131956	ind3	11	C
ES 21::IRGC 56171-1::[IRIS 313-8571]	IRIS 313-8571	IRGC 126204	ind3	11	C
KOLITONDO::IRGC 66497-1::[IRIS 313-8681]	IRIS 313-8681		ind3	11	C
HNANWA::IRGC 33118-1::[IRIS 313-8751]	IRIS 313-8751	IRGC 126209	ind3	11	C
TAPANG::IRGC 13361-1::[IRIS 313-8781]	IRIS 313-8781		ind3	11	C
KATUNG::IRGC 71536-1::[IRIS 313-8811]	IRIS 313-8811	IRGC 131940	ind3	11	C
KETAN KUNANG KUNENG::IRGC 48730-1::[IRIS 313-8831]	IRIS 313-8831		ind3	11	C
KHAO PLAH LAI NAK::IRGC 65941-1::[IRIS 313-8870]	IRIS 313-8870		ind3	11	C
AGAI 1::IRGC 24532-1::[IRIS 313-8922]	IRIS 313-8922		ind2	11	C
IE MATA CICEM::IRGC 66562-1::[IRIS 313-8978]	IRIS 313-8978		ind3	11	C
PATNAI 31-675::IRGC 38145-1::[IRIS 313-9049]	IRIS 313-9049		ind2	11	C
BIDAPIK::IRGC 43354-1::[IRIS 313-9054]	IRIS 313-9054	IRGC 131933	ind3	11	C
CANTIK PAUN::IRGC 66538-1::[IRIS 313-9097]	IRIS 313-9097		ind3	11	C
SI MERIA::IRGC 66659-1::[IRIS 313-9098]	IRIS 313-9098		ind3	11	C
MANUS::IRGC 71570-1::[IRIS 313-9102]	IRIS 313-9102		ind3	11	C
DOC PHUNG D 12::IRGC 10234-1::[IRIS 313-9131]	IRIS 313-9131	IRGC 135749	ind3	11	C
AUS 78-62::IRGC 69456-1::[IRIS 313-9294]	IRIS 313-9294	IRGC 131929	ind2	11	C
PUTEH KACA::IRGC 66614-1::[IRIS 313-9310]	IRIS 313-9310	IRGC 131946	ind3	11	C
BHASAMANIK::IRGC 46954-1::[IRIS 313-9360]	IRIS 313-9360		ind2	11	C
DUDHSWAR 15-141::IRGC 37951-1::[IRIS 313-9397]	IRIS 313-9397		ind2	11	C
LEUANG SAWED::IRGC 78268-1::[IRIS 313-9406]	IRIS 313-9406		ind3	11	C
ARC 15845::IRGC 42151-1::[IRIS 313-9619]	IRIS 313-9619		indx	11	C
AGEPDAUJSECAN::IRGC 49361-1::[IRIS 313-9685]	IRIS 313-9685		indx	11	C
PODIWEE::IRGC 11938-1::[IRIS 313-9831]	IRIS 313-9831	IRGC 125872	indx	11	C
MEKENZIE SMALL::IRGC 49895-1::[IRIS 313-9935]	IRIS 313-9935	IRGC 126167	ind2	11	C
SOLOMON RED RICE::IRGC 50950-1::[IRIS 313-9944]	IRIS 313-9944	IRGC 126312	indx	11	C
BR 4973-34-6-6::IRGC 117317-1::[IRIS 313-10340]	IRIS 313-10340	IRGC 127040	indx	11	C
CODE NO 31323::IRGC 46907-1::[IRIS 313-9190]	IRIS 313-9190	IRGC 126148	indx	11	C
MAE MAI LUD NI::IRGC 66065-1::[IRIS 313-9062]	IRIS 313-9062	IRGC 125831	ind3	11	C
WIR 1391::IRGC 51605-1::[IRIS 313-9963]	IRIS 313-9963		aus	11	C
IR 73690-7-2-1-1-3-2-2-1::IRGC 117384-1::[IRIS 313-10380]	IRIS 313-10380	IRGC 125981	aus	11	C
LEK::IRGC 40199-1::[IRIS 313-8911]	IRIS 313-8911		admix	11	C
ALEXANDROS::GERVEX 1678-C1::[IRIS 313-8209]	IRIS 313-8209	IRGC 121962	trop	11	C
DAWN CI 9534::GERVEX 481-C1::[IRIS 313-8073]	IRIS 313-8073	IRGC 122033	aus	11	C
WAS 203-B-B-2-4-1::C1::[IRIS 313-7819]	IRIS 313-7819	IRGC 122289	ind1B	11	C
VARY LAVA DE MAROVATO::GERVEX 8396-C1::[IRIS 313-7799]	IRIS 313-7799	IRGC 124428	ind2	11	C
TSIPALA B 160::GERVEX 8378-C1::[IRIS 313-7793]	IRIS 313-7793	IRGC 124426	ind2	11	C
NONA BOKRA::IRGC 22710-C1::[IRIS 313-7736]	IRIS 313-7736	IRGC 122181	ind2	11	C
ANGIFOTSY 685::GERVEX 4717-C1::[IRIS 313-7638]	IRIS 313-7638	IRGC 121963	indx	11	C
MAMORIAKA 114::GERVEX 5176-C1::[IRIS 313-7728]	IRIS 313-7728	IRGC 122159	ind2	11	C
IR 2344-P1 PB-9-3-2B::IRGC 39317-C1::[IRIS 313-7690]	IRIS 313-7690	IRGC 122093	indx	11	C
WAS 21-B-B-20-4-3-3::C1::[IRIS 313-7824]	IRIS 313-7824	IRGC 122291	ind1B	11	C
TSIPALA MENA 626::GERVEX 5392-C1::[IRIS 313-7795]	IRIS 313-7795	IRGC 124427	ind2	11	C
GAMBIAKA::GERVEX 7920-C1::[IRIS 313-7620]	IRIS 313-7620	IRGC 124392	ind3	11	C
WAS 174-B-3-5::C1::[IRIS 313-7809]	IRIS 313-7809	IRGC 122286	indx	11	C
ISWAR KORA::IRGC 50674-1::[IRIS 313-11432]	IRIS 313-11432	IRGC 127443	admix	11	C
ARC 18502::IRGC 51749-2::[IRIS 313-11442]	IRIS 313-11442	IRGC 132321	indx	11	C
NCS 102::IRGC 51854-1::[IRIS 313-11445]	IRIS 313-11445	IRGC 127653	ind2	11	C
NAPDAI::IRGC 52009-1::[IRIS 313-11446]	IRIS 313-11446	IRGC 127647	ind2	11	C
TUNAGANNAPNANG::IRGC 52046-1::[IRIS 313-11447]	IRIS 313-11447	IRGC 128492	indx	11	C
BARAMANJ::IRGC 52067-1::[IRIS 313-11448]	IRIS 313-11448	IRGC 127209	ind2	11	C
KODIA PHUL::IRGC 52168-1::[IRIS 313-11449]	IRIS 313-11449	IRGC 127526	indx	11	C
LOCAL BHAT::IRGC 52343-1::[IRIS 313-11452]	IRIS 313-11452	IRGC 127571	aus	11	C
ZINYA KOLAMBA::IRGC 52402-1::[IRIS 313-11453]	IRIS 313-11453	IRGC 127916	ind2	11	C
KOLAMBA::IRGC 52456-1::[IRIS 313-11456]	IRIS 313-11456	IRGC 127528	aus	11	C
SELHI::IRGC 52760-1::[IRIS 313-11460]	IRIS 313-11460	IRGC 127792	ind2	11	C
MACAPAGAL::IRGC 52927-1::[IRIS 313-11467]	IRIS 313-11467	IRGC 128372	ind3	11	C
BANGBANG::IRGC 53131-1::[IRIS 313-11472]	IRIS 313-11472		ind3	11	C
KALIPINCH::IRGC 53271-1::[IRIS 313-11476]	IRIS 313-11476	IRGC 128329	aus	11	C
KANPURI::IRGC 53278-1::[IRIS 313-11477]	IRIS 313-11477	IRGC 127489	aus	11	C
LOCAL::IRGC 53300-1::[IRIS 313-11478]	IRIS 313-11478	IRGC 127572	ind2	11	C
BOTESHSHORE::IRGC 53484-1::[IRIS 313-11483]	IRIS 313-11483	IRGC 128244	aus	11	C
KALU T 139::IRGC 53670-1::[IRIS 313-11489]	IRIS 313-11489	IRGC 127482	aus	11	C
ARC 15480::IRGC 53799-1::[IRIS 313-11490]	IRIS 313-11490	IRGC 127160	indx	11	C
SIRHANTI::IRGC 53930-1::[IRIS 313-11492]	IRIS 313-11492	IRGC 127813	aus	11	C
AR 133::IRGC 53942-1::[IRIS 313-11493]	IRIS 313-11493	IRGC 127126	indx	11	C
PAWNG AEW 1::IRGC 55263-1::[IRIS 313-11508]	IRIS 313-11508	IRGC 127722	ind3	11	C
PRADOO DAENG::IRGC 55265-1::[IRIS 313-11509]	IRIS 313-11509	IRGC 132035	ind3	11	C
ZO::IRGC 56914-1::[IRIS 313-11528]	IRIS 313-11528	IRGC 127917	ind3	11	C
JAO KHAO::IRGC 57046-1::[IRIS 313-11530]	IRIS 313-11530	IRGC 131993	ind3	11	C
BKN BR 1031-78-5-4::IRGC 55927-1::[IRIS 313-11515]	IRIS 313-11515	IRGC 127231	indx	11	C
LINPAN CHAW::IRGC 58087-1::[IRIS 313-11544]	IRIS 313-11544	IRGC 135570	indx	11	C
NGA CHAN HMWE::IRGC 58146-1::[IRIS 313-11546]	IRIS 313-11546	IRGC 127672	indx	11	C
SHWE SABA::IRGC 58206-1::[IRIS 313-11547]	IRIS 313-11547	IRGC 135580	indx	11	C
GORIA::IRGC 58736-1::[IRIS 313-11557]	IRIS 313-11557	IRGC 127390	aus	11	C
NULI::IRGC 58824-1::[IRIS 313-11558]	IRIS 313-11558	IRGC 127684	ind2	11	C
MOONOR::IRGC 59136-1::[IRIS 313-11566]	IRIS 313-11566		ind2	11	C
LANG QIAN CHE::IRGC 59730-1::[IRIS 313-11577]	IRIS 313-11577	IRGC 127551	ind1A	11	C
PULUT MERAH 2::IRGC 60427-1::[IRIS 313-11591]	IRIS 313-11591	IRGC 132293	admix	11	C
BHATA PYAGI::IRGC 60895-1::[IRIS 313-11597]	IRIS 313-11597	IRGC 127222	ind2	11	C
PANDRI PAREWA::IRGC 61030-1::[IRIS 313-11603]	IRIS 313-11603	IRGC 128425	aus	11	C
SUGARKAND::IRGC 61059-1::[IRIS 313-11604]	IRIS 313-11604	IRGC 127829	aus	11	C
MANARE (PHOM)::IRGC 61437-1::[IRIS 313-11615]	IRIS 313-11615	IRGC 132408	ind3	11	C
UPRH 31::IRGC 61503-1::[IRIS 313-11616]	IRIS 313-11616	IRGC 127878	admix	11	C
UPRH 58::IRGC 61525-1::[IRIS 313-11618]	IRIS 313-11618	IRGC 127879	aus	11	C
UPRH 197::IRGC 61641-1::[IRIS 313-11620]	IRIS 313-11620	IRGC 127876	aus	11	C
ANADI WHITE::IRGC 61897-1::[IRIS 313-11624]	IRIS 313-11624	IRGC 127122	ind1A	11	C
HOLDIGANTHI::IRGC 61105-1::[IRIS 313-11607]	IRIS 313-11607	IRGC 127411	ind2	11	C
LATIJHABAR::IRGC 61991-1::[IRIS 313-11629]	IRIS 313-11629	IRGC 127554	aus	11	C
GAM PERNG::IRGC 62135-1::[IRIS 313-11635]	IRIS 313-11635	IRGC 128294	ind3	11	C
NCS 458::IRGC 62290-1::[IRIS 313-11640]	IRIS 313-11640	IRGC 127658	ind2	11	C
NCS 477::IRGC 62299-1::[IRIS 313-11641]	IRIS 313-11641	IRGC 127659	ind2	11	C
NCS 599::IRGC 62373-1::[IRIS 313-11642]	IRIS 313-11642	IRGC 127661	ind2	11	C
NCS 745::IRGC 62466-1::[IRIS 313-11644]	IRIS 313-11644	IRGC 127663	ind2	11	C
NCS 771 A::IRGC 62483-1::[IRIS 313-11646]	IRIS 313-11646	IRGC 127665	ind2	11	C
NCS 809 A::IRGC 62502-1::[IRIS 313-11647]	IRIS 313-11647	IRGC 127666	ind2	11	C
EX WUKARI (WILD)::IRGC 63214-1::[IRIS 313-11657]	IRIS 313-11657		ind2	11	C
LONG GE 33::IRGC 63705-1::[IRIS 313-11666]	IRIS 313-11666	IRGC 127573	indx	11	C
E MOOM::IRGC 64291-1::[IRIS 313-11676]	IRIS 313-11676	IRGC 127359	ind3	11	C
E NAWN KHAO::IRGC 64293-1::[IRIS 313-11677]	IRIS 313-11677	IRGC 128286	ind3	11	C
E PLUAK::IRGC 64297-1::[IRIS 313-11678]	IRIS 313-11678	IRGC 127360	ind3	11	C
GASET BOW::IRGC 64316-1::[IRIS 313-11679]	IRIS 313-11679	IRGC 127380	ind3	11	C
MA EUE::IRGC 64502-1::[IRIS 313-11682]	IRIS 313-11682	IRGC 127588	ind3	11	C
NIAW KHIAW NGOO::IRGC 64563-1::[IRIS 313-11683]	IRIS 313-11683	IRGC 127677	ind3	11	C
PLAWNG SAENG::IRGC 64595-1::[IRIS 313-11685]	IRIS 313-11685	IRGC 127735	ind3	11	C
QUAHNG LUANG::IRGC 64609-2::[IRIS 313-11686]	IRIS 313-11686	IRGC 132366	ind3	11	C
KOCHUM::IRGC 64906-1::[IRIS 313-11690]	IRIS 313-11690	IRGC 132005	admix	11	C
CHIAYI WU-K'O::IRGC 64974-1::[IRIS 313-11692]	IRIS 313-11692	IRGC 127273	ind1A	11	C
CHING CH'UNG::IRGC 65002-1::[IRIS 313-11693]	IRIS 313-11693	IRGC 127278	indx	11	C
HSIN-T'AO YUAN CHING YU::IRGC 65074-1::[IRIS 313-11695]	IRIS 313-11695	IRGC 127421	ind1A	11	C
KHAO YAI GUANG::IRGC 65972-1::[IRIS 313-11708]	IRIS 313-11708	IRGC 127518	ind3	11	C
LEUANG KHAJAWN::IRGC 66014-1::[IRIS 313-11709]	IRIS 313-11709	IRGC 132010	ind3	11	C
RAI MAHK MEUANG::IRGC 66154-1::[IRIS 313-11711]	IRIS 313-11711	IRGC 132295	ind3	11	C
GORA DHAN 2::IRGC 66269-1::[IRIS 313-11712]	IRIS 313-11712	IRGC 127389	aus	11	C
ITA 245::IRGC 66288-1::[IRIS 313-11713]	IRIS 313-11713	IRGC 127445	ind3	11	C
SOSSOKA::IRGC 66478-1::[IRIS 313-11716]	IRIS 313-11716	IRGC 127822	ind3	11	C
DAW 85::IRGC 66704-1::[IRIS 313-11720]	IRIS 313-11720	IRGC 127302	ind3	11	C
GAEW DAENG::IRGC 66707-1::[IRIS 313-11721]	IRIS 313-11721	IRGC 127372	ind3	11	C
KABERI::IRGC 66801-1::[IRIS 313-11722]	IRIS 313-11722	IRGC 128327	indx	11	C
DISSIGBE::IRGC 66916-1::[IRIS 313-11723]	IRIS 313-11723	IRGC 127320	ind2	11	C
KONYAN::IRGC 66931-1::[IRIS 313-11724]	IRIS 313-11724	IRGC 127531	ind3	11	C
LUO SI ZHAN::IRGC 67211-1::[IRIS 313-11728]	IRIS 313-11728	IRGC 127581	ind3	11	C
QING ER XIAO 2::IRGC 67255-1::[IRIS 313-11730]	IRIS 313-11730	IRGC 127753	indx	11	C
SI CHAO 1::IRGC 67335-1::[IRIS 313-11734]	IRIS 313-11734	IRGC 127803	ind1A	11	C
YI LI ZHONG::IRGC 67382-1::[IRIS 313-11735]	IRIS 313-11735	IRGC 127904	indx	11	C
CHUNDI::IRGC 67486-1::[IRIS 313-11737]	IRIS 313-11737	IRGC 127283	aus	11	C
PAUNDRI::IRGC 67527-1::[IRIS 313-11738]	IRIS 313-11738	IRGC 127720	ind2	11	C
UGAGA::IRGC 67604-1::[IRIS 313-11740]	IRIS 313-11740	IRGC 127872	indx	11	C
HERATH BANDA::IRGC 67630-1::[IRIS 313-11741]	IRIS 313-11741	IRGC 127407	ind2	11	C
KALIBAJARI::IRGC 67718-1::[IRIS 313-11742]	IRIS 313-11742	IRGC 127480	aus	11	C
AI JIAO AO FAN ZI::IRGC 67871-1::[IRIS 313-11744]	IRIS 313-11744	IRGC 127114	indx	11	C
AN FU ZHAN::IRGC 67878-1::[IRIS 313-11745]	IRIS 313-11745	IRGC 127123	ind1A	11	C
E 2070::IRGC 67981-1::[IRIS 313-11746]	IRIS 313-11746	IRGC 127349	ind1A	11	C
E 4197::IRGC 68004-1::[IRIS 313-11747]	IRIS 313-11747	IRGC 127350	indx	11	C
GAO JIAO YING GAN ZHAN::IRGC 68053-1::[IRIS 313-11748]	IRIS 313-11748	IRGC 127378	indx	11	C
BORIZINA 640::IRGC 68382-1::[IRIS 313-11757]	IRIS 313-11757	IRGC 131972	ind3	11	C
BAHN DAENG::IRGC 65771-1::[IRIS 313-11704]	IRIS 313-11704		ind3	11	C
FOFFI::IRGC 68438-1::[IRIS 313-11758]	IRIS 313-11758	IRGC 131987	ind2	11	C
MENAHARA 505::IRGC 68709-1::[IRIS 313-11760]	IRIS 313-11760	IRGC 127623	ind2	11	C
NS 199::IRGC 68864-1::[IRIS 313-11761]	IRIS 313-11761	IRGC 127683	ind2	11	C
NS 1515::IRGC 68947-1::[IRIS 313-11762]	IRIS 313-11762	IRGC 127682	ind2	11	C
VARY LAVA DE BOLOGNE::IRGC 69101-1::[IRIS 313-11767]	IRIS 313-11767	IRGC 128496	admix	11	C
DAWK PUD KHAO::IRGC 65808-1::[IRIS 313-11705]	IRIS 313-11705	IRGC 127303	ind3	11	C
ROJON'NY NTAOLO::IRGC 69410-1::[IRIS 313-11772]	IRIS 313-11772	IRGC 128452	ind2	11	C
AUS 78-125::IRGC 69464-1::[IRIS 313-11773]	IRIS 313-11773	IRGC 132275	ind3	11	C
MALAGASY::IRGC 69717-1::[IRIS 313-11782]	IRIS 313-11782	IRGC 128376	ind2	11	C
N'YA NOFF::IRGC 69749-1::[IRIS 313-11786]	IRIS 313-11786	IRGC 128411	ind3	11	C
TANDAKAY FINGO::IRGC 69793-1::[IRIS 313-11787]	IRIS 313-11787	IRGC 127845	ind2	11	C
KHAO SAHKORN::IRGC 65948-1::[IRIS 313-11707]	IRIS 313-11707	IRGC 132403	ind3	11	C
SABORAMANDALOAFO::IRGC 69875-1::[IRIS 313-11789]	IRIS 313-11789	IRGC 127774	ind2	11	C
VARY LAHY::IRGC 69908-1::[IRIS 313-11791]	IRIS 313-11791	IRGC 127885	ind2	11	C
JIE CAO ZHAN::IRGC 70305-1::[IRIS 313-11802]	IRIS 313-11802	IRGC 127460	ind1A	11	C
XI HONG GU::IRGC 70416-1::[IRIS 313-11805]	IRIS 313-11805	IRGC 127895	ind1A	11	C
MHARAKA::IRGC 70612-1::[IRIS 313-11809]	IRIS 313-11809	IRGC 128387	aus	11	C
KOMALIOKO::IRGC 69958-1::[IRIS 313-11793]	IRIS 313-11793	IRGC 128350	ind2	11	C
MOSHI::IRGC 70648-1::[IRIS 313-11811]	IRIS 313-11811	IRGC 127632	ind2	11	C
KARILETYONE::IRGC 70745-1::[IRIS 313-11816]	IRIS 313-11816	IRGC 127493	indx	11	C
KHAOSAING::IRGC 70746-2::[IRIS 313-11817]	IRIS 313-11817	IRGC 128085	indx	11	C
PADINTHUMA::IRGC 70762-2::[IRIS 313-11819]	IRIS 313-11819	IRGC 132362	ind3	11	C
PAKISTANHMWE::IRGC 70763-1::[IRIS 313-11820]	IRIS 313-11820	IRGC 127709	ind3	11	C
TSIPALA MENAHAR::IRGC 69979-1::[IRIS 313-11794]	IRIS 313-11794	IRGC 127867	ind2	11	C
19::IRGC 70786-1::[IRIS 313-11821]	IRIS 313-11821	IRGC 127096	ind2	11	C
BHONDU PAREWA::IRGC 70802-1::[IRIS 313-11822]	IRIS 313-11822	IRGC 135738	ind2	11	C
LALI GURMATIA::IRGC 70854-1::[IRIS 313-11828]	IRIS 313-11828	IRGC 127544	ind2	11	C
KHAO KO RAOH::IRGC 71208-1::[IRIS 313-11836]	IRIS 313-11836	IRGC 132000	ind3	11	C
KHAO NAHNG PRUNG::IRGC 71220-1::[IRIS 313-11837]	IRIS 313-11837	IRGC 127514	ind3	11	C
LEUM DERN::IRGC 71288-1::[IRIS 313-11838]	IRIS 313-11838	IRGC 132389	ind3	11	C
DU GEN CHUAN::IRGC 70083-1::[IRIS 313-11796]	IRIS 313-11796	IRGC 127345	ind1A	11	C
NIAW NARAI::IRGC 71353-1::[IRIS 313-11841]	IRIS 313-11841	IRGC 127679	ind3	11	C
NIAW YUANG KHANUN::IRGC 71362-1::[IRIS 313-11842]	IRIS 313-11842		ind3	11	C
PUEY TAW::IRGC 71405-1::[IRIS 313-11844]	IRIS 313-11844	IRGC 127745	ind3	11	C
PULUT BURUNG::IRGC 71655-1::[IRIS 313-11848]	IRIS 313-11848	IRGC 132037	ind3	11	C
PULUT SELEMYAM::IRGC 71820-1::[IRIS 313-11849]	IRIS 313-11849	IRGC 128439	ind3	11	C
DA GUAN YIN ZHAN::IRGC 72006-1::[IRIS 313-11855]	IRIS 313-11855	IRGC 127292	ind1A	11	C
DA TIE ZHAN::IRGC 72029-1::[IRIS 313-11858]	IRIS 313-11858	IRGC 127300	ind1A	11	C
HUO QING::IRGC 72148-1::[IRIS 313-11865]	IRIS 313-11865	IRGC 127423	ind1A	11	C
KE SHU BAI::IRGC 72183-1::[IRIS 313-11867]	IRIS 313-11867	IRGC 127503	ind1A	11	C
AI DA::IRGC 72567-1::[IRIS 313-11876]	IRIS 313-11876	IRGC 127113	ind1A	11	C
AN NAN ZAO::IRGC 72576-1::[IRIS 313-11877]	IRIS 313-11877	IRGC 127125	ind1A	11	C
BAI RI XIAN::IRGC 72588-1::[IRIS 313-11878]	IRIS 313-11878	IRGC 127203	ind1A	11	C
MAN TIAN QING::IRGC 72776-1::[IRIS 313-11882]	IRIS 313-11882	IRGC 127605	ind1A	11	C
LOC TRANG MUON::IRGC 73216-1::[IRIS 313-11894]	IRIS 313-11894	IRGC 128368	indx	11	C
BA TUC RAN::IRGC 73239-1::[IRIS 313-11895]	IRIS 313-11895	IRGC 132391	ind3	11	C
CA HIM::IRGC 73246-1::[IRIS 313-11896]	IRIS 313-11896	IRGC 132394	ind3	11	C
MA YOO::IRGC 73507-1::[IRIS 313-11898]	IRIS 313-11898	IRGC 127617	ind3	11	C
MAHA CHAI::IRGC 73517-1::[IRIS 313-11899]	IRIS 313-11899	IRGC 128373	indx	11	C
TI NGI::IRGC 73620-1::[IRIS 313-11901]	IRIS 313-11901	IRGC 132301	ind3	11	C
PAYO TINGGI::IRGC 73778-1::[IRIS 313-11905]	IRIS 313-11905	IRGC 132414	ind3	11	C
HONG MI JIU GONG JI::IRGC 74031-1::[IRIS 313-11909]	IRIS 313-11909	IRGC 127414	ind1A	11	C
YU HE HONG::IRGC 74266-1::[IRIS 313-11910]	IRIS 313-11910	IRGC 127907	indx	11	C
ESCONDE CACHO::IRGC 74305-1::[IRIS 313-11912]	IRIS 313-11912	IRGC 127361	ind3	11	C
IB 11::IRGC 74420-2::[IRIS 313-11914]	IRIS 313-11914	IRGC 132252	ind2	11	C
MUDALIGA WEE::IRGC 74706-1::[IRIS 313-11916]	IRIS 313-11916	IRGC 128395	ind2	11	C
BUTNAPAR::IRGC 74734-1::[IRIS 313-11917]	IRIS 313-11917	IRGC 127241	aus	11	C
GI TAH::IRGC 74883-1::[IRIS 313-11920]	IRIS 313-11920	IRGC 127386	indx	11	C
KHAO GAHB BUA::IRGC 74937-1::[IRIS 313-11921]	IRIS 313-11921	IRGC 132401	ind3	11	C
SAWK GAM MAH::IRGC 75159-1::[IRIS 313-11925]	IRIS 313-11925	IRGC 132415	ind3	11	C
YAH TOW::IRGC 75191-1::[IRIS 313-11927]	IRIS 313-11927	IRGC 127897	ind3	11	C
SINDANO 3::IRGC 75279-1::[IRIS 313-11932]	IRIS 313-11932	IRGC 127808	ind2	11	C
KONG KHSACH BANG KATT::IRGC 75350-1::[IRIS 313-11935]	IRIS 313-11935	IRGC 132006	ind3	11	C
GNASSOUMADOUGOU::IRGC 75595-1::[IRIS 313-11938]	IRIS 313-11938	IRGC 131988	indx	11	C
KAMPTI::IRGC 75626-1::[IRIS 313-11939]	IRIS 313-11939	IRGC 127484	ind3	11	C
BIE LEI::IRGC 76478-1::[IRIS 313-11947]	IRIS 313-11947	IRGC 127226	indx	11	C
MI GU::IRGC 76687-1::[IRIS 313-11950]	IRIS 313-11950	IRGC 127626	ind1A	11	C
MIAO ZHAN::IRGC 76691-1::[IRIS 313-11951]	IRIS 313-11951	IRGC 127625	ind1A	11	C
QI YUE ZHAN::IRGC 76722-1::[IRIS 313-11952]	IRIS 313-11952	IRGC 127756	ind1A	11	C
SAN BAO GU::IRGC 76732-1::[IRIS 313-11953]	IRIS 313-11953	IRGC 127783	ind1A	11	C
XIA HONG GU::IRGC 76803-1::[IRIS 313-11954]	IRIS 313-11954	IRGC 128504	ind1A	11	C
PUANG MAHLAI KHAO::IRGC 76959-1::[IRIS 313-11958]	IRIS 313-11958		ind3	11	C
KAGIOS PUTI::IRGC 76965-1::[IRIS 313-11959]	IRIS 313-11959	IRGC 135756	ind3	11	C
KHAO SETTI::IRGC 77084-1::[IRIS 313-11962]	IRIS 313-11962	IRGC 132002	ind3	11	C
KARANGI::IRGC 77128-1::[IRIS 313-11963]	IRIS 313-11963	IRGC 127491	aus	11	C
VUOTTA SAIL::IRGC 77306-1::[IRIS 313-11964]	IRIS 313-11964	IRGC 127888	ind2	11	C
TANG DU GU::IRGC 77400-1::[IRIS 313-11967]	IRIS 313-11967	IRGC 127846	indx	11	C
NKUMBAN NDINGO::IRGC 77718-1::[IRIS 313-11974]	IRIS 313-11974	IRGC 135575	ind3	11	C
POTOQOIN::IRGC 78677-1::[IRIS 313-11988]	IRIS 313-11988	IRGC 132033	indx	11	C
TAMBAS JANGKOK::IRGC 78724-1::[IRIS 313-11989]	IRIS 313-11989	IRGC 132416	ind3	11	C
CHAO LAO SOUNG::IRGC 78799-1::[IRIS 313-11992]	IRIS 313-11992	IRGC 127266	ind3	11	C
TUI (KIDAYAN)::IRGC 79058-1::[IRIS 313-11996]	IRIS 313-11996	IRGC 127869	ind3	11	C
DAMNOEUB KAUN KHMOM::IRGC 79159-1::[IRIS 313-11998]	IRIS 313-11998	IRGC 131980	ind3	11	C
KAUN TREI::IRGC 79194-1::[IRIS 313-11999]	IRIS 313-11999	IRGC 132281	ind3	11	C
LAANG::IRGC 79258-1::[IRIS 313-12000]	IRIS 313-12000	IRGC 135569	ind3	11	C
TANALA::IRGC 79467-1::[IRIS 313-12004]	IRIS 313-12004	IRGC 132045	admix	11	C
JIA GEN::IRGC 79654-1::[IRIS 313-12007]	IRIS 313-12007	IRGC 127457	indx	11	C
PO HE::IRGC 79701-1::[IRIS 313-12009]	IRIS 313-12009	IRGC 127736	ind1A	11	C
YAN ZHAN::IRGC 79740-1::[IRIS 313-12010]	IRIS 313-12010	IRGC 127900	ind1A	11	C
ADANKARU::IRGC 79842-1::[IRIS 313-12014]	IRIS 313-12014	IRGC 127105	ind2	11	C
DOGON IRI::IRGC 79882-1::[IRIS 313-12015]	IRIS 313-12015	IRGC 127333	ind2	11	C
EX AUBERGE::IRGC 79898-1::[IRIS 313-12016]	IRIS 313-12016	IRGC 135751	indx	11	C
PORASHI::IRGC 78397-1::[IRIS 313-11982]	IRIS 313-11982	IRGC 127739	aus	11	C
CHAO BONG::IRGC 80266-2::[IRIS 313-12028]	IRIS 313-12028	IRGC 132328	indx	11	C
GAO JIAO HONG::IRGC 80920-1::[IRIS 313-12033]	IRIS 313-12033	IRGC 127377	ind1A	11	C
MUOY KUM::IRGC 81314-1::[IRIS 313-12038]	IRIS 313-12038	IRGC 135571	ind3	11	C
NEANG AN::IRGC 81315-1::[IRIS 313-12039]	IRIS 313-12039	IRGC 135572	ind3	11	C
NEANG LAU::IRGC 81328-1::[IRIS 313-12040]	IRIS 313-12040	IRGC 132285	ind3	11	C
SAMBOK ANGKRANG::IRGC 81375-1::[IRIS 313-12043]	IRIS 313-12043	IRGC 128458	ind3	11	C
SAR SIEM::IRGC 81386-2::[IRIS 313-12044]	IRIS 313-12044	IRGC 135641	ind3	11	C
LIMA::IRGC 81487-1::[IRIS 313-12048]	IRIS 313-12048	IRGC 127564	ind3	11	C
MAE HANG::IRGC 81615-2::[IRIS 313-12049]	IRIS 313-12049	IRGC 132352	ind3	11	C
ADUKKAN::IRGC 81783-1::[IRIS 313-12052]	IRIS 313-12052	IRGC 127109	indx	11	C
FACAGRO 406::IRGC 82049-1::[IRIS 313-12053]	IRIS 313-12053	IRGC 127367	indx	11	C
KUL REUSEI::IRGC 82308-1::[IRIS 313-12058]	IRIS 313-12058	IRGC 132406	ind3	11	C
YERI BUTUKA::IRGC 82591-1::[IRIS 313-12065]	IRIS 313-12065	IRGC 127903	admix	11	C
KYAUK KYI::IRGC 82773-1::[IRIS 313-12072]	IRIS 313-12072	IRGC 135766	indx	11	C
SARIN TSIPALA::IRGC 83154-1::[IRIS 313-12083]	IRIS 313-12083	IRGC 128460	ind2	11	C
KARUEL::IRGC 83792-1::[IRIS 313-12093]	IRIS 313-12093	IRGC 128334	indx	11	C
NEANG MINH::IRGC 83897-1::[IRIS 313-12097]	IRIS 313-12097	IRGC 135778	ind3	11	C
CHA LIENG::IRGC 84920-1::[IRIS 313-12121]	IRIS 313-12121	IRGC 127254	ind3	11	C
INPONG::IRGC 85524-1::[IRIS 313-12127]	IRIS 313-12127	IRGC 127431	ind3	11	C
HMA GNENG::IRGC 85751-1::[IRIS 313-12128]	IRIS 313-12128	IRGC 127408	ind3	11	C
LG 944::IRGC 86000-1::[IRIS 313-12131]	IRIS 313-12131	IRGC 132011	ind3	11	C
DAU NGHA THAI BINH::IRGC 82891-1::[IRIS 313-12078]	IRIS 313-12078	IRGC 127301	indx	11	C
TAP KHOUAY::IRGC 86373-1::[IRIS 313-12133]	IRIS 313-12133	IRGC 127849	ind3	11	C
YADU BARA::IRGC 86912-1::[IRIS 313-12138]	IRIS 313-12138	IRGC 127896	indx	11	C
MANSARA DHAN::IRGC 86940-1::[IRIS 313-12139]	IRIS 313-12139	IRGC 127604	aus	11	C
HATEA::IRGC 86973-1::[IRIS 313-12141]	IRIS 313-12141	IRGC 132399	aus	11	C
ATT CHHMOUS::IRGC 87030-1::[IRIS 313-12142]	IRIS 313-12142	IRGC 127177	ind3	11	C
SRAU KHGNAERNG::IRGC 87073-1::[IRIS 313-12143]	IRIS 313-12143	IRGC 132300	ind3	11	C
AM BEUS::IRGC 87189-1::[IRIS 313-12146]	IRIS 313-12146	IRGC 127121	indx	11	C
DAMNOEUB KRACHAK SESS::IRGC 87380-1::[IRIS 313-12151]	IRIS 313-12151	IRGC 132279	ind3	11	C
DAMM NOEB THNGORN'::IRGC 87428-1::[IRIS 313-12152]	IRIS 313-12152	IRGC 132398	ind3	11	C
PA PHA EA::IRGC 87751-1::[IRIS 313-12161]	IRIS 313-12161	IRGC 127717	ind3	11	C
JHINUWA DHAN::IRGC 88545-1::[IRIS 313-12180]	IRIS 313-12180	IRGC 128323	indx	11	C
SETYA::IRGC 88654-1::[IRIS 313-12183]	IRIS 313-12183	IRGC 127796	aus	11	C
CHAM LEK::IRGC 89387-1::[IRIS 313-12187]	IRIS 313-12187	IRGC 127255	indx	11	C
CHAO DO::IRGC 89430-1::[IRIS 313-12188]	IRIS 313-12188	IRGC 127260	ind3	11	C
CHAO KHAW NYAO::IRGC 89460-1::[IRIS 313-12190]	IRIS 313-12190	IRGC 131975	indx	11	C
SALA::IRGC 90457-1::[IRIS 313-12207]	IRIS 313-12207	IRGC 128456	indx	11	C
CHAO KHIE KHOUAY::IRGC 90968-1::[IRIS 313-12220]	IRIS 313-12220	IRGC 131976	indx	11	C
EA LOUY::IRGC 91220-1::[IRIS 313-12221]	IRIS 313-12221	IRGC 127351	ind3	11	C
LAM BOUN::IRGC 91525-1::[IRIS 313-12222]	IRIS 313-12222	IRGC 127548	ind3	11	C
NOON SOUNG::IRGC 91956-1::[IRIS 313-12224]	IRIS 313-12224	IRGC 127681	ind3	11	C
PA LAT NGAN::IRGC 91983-1::[IRIS 313-12225]	IRIS 313-12225	IRGC 127711	ind3	11	C
TOUN::IRGC 92291-2::[IRIS 313-12231]	IRIS 313-12231	IRGC 128192	ind3	11	C
LAOZAOGU::IRGC 93444-1::[IRIS 313-12236]	IRIS 313-12236	IRGC 127552	ind1A	11	C
BANGKOUY::IRGC 94037-1::[IRIS 313-12246]	IRIS 313-12246	IRGC 127208	ind3	11	C
DAMNOUEB PHDAU PEN::IRGC 94176-1::[IRIS 313-12249]	IRIS 313-12249	IRGC 128271	ind3	11	C
RUS RUSSEI::IRGC 94341-1::[IRIS 313-12251]	IRIS 313-12251	IRGC 127772	ind3	11	C
EA NOUAN::IRGC 95147-1::[IRIS 313-12259]	IRIS 313-12259	IRGC 127352	ind3	11	C
AIJIAONANTE::IRGC 96974-1::[IRIS 313-12273]	IRIS 313-12273	IRGC 127115	ind1A	11	C
EA KHAW NGAN::IRGC 95176-2::[IRIS 313-12260]	IRIS 313-12260	IRGC 128037	ind3	11	C
TSY MILA RO::IRGC 97233-1::[IRIS 313-12282]	IRIS 313-12282	IRGC 132302	indx	11	C
VARY 5000 FOTSY::IRGC 97235-1::[IRIS 313-12283]	IRIS 313-12283	IRGC 127884	indx	11	C
KAUK HNYINGWA::IRGC 97487-1::[IRIS 313-12287]	IRIS 313-12287	IRGC 127501	ind3	11	C
NGWE TOE KYE::IRGC 97530-1::[IRIS 313-12288]	IRIS 313-12288	IRGC 128405	ind3	11	C
SABALINE::IRGC 98059-1::[IRIS 313-12296]	IRIS 313-12296	IRGC 127773	ind3	11	C
NGAM KON DAM::IRGC 98486-1::[IRIS 313-12300]	IRIS 313-12300	IRGC 127673	indx	11	C
LG 9274::IRGC 98715-1::[IRIS 313-12303]	IRIS 313-12303	IRGC 127561	indx	11	C
KHIE TOM::IRGC 95601-1::[IRIS 313-12263]	IRIS 313-12263	IRGC 127521	ind3	11	C
SERAUP 50::IRGC 14-1::[IRIS 313-10428]	IRIS 313-10428		ind3	11	C
BINOLAYANGUN::IRGC 791-2::[IRIS 313-10448]	IRIS 313-10448	IRGC 127996	ind3	11	C
CI 7061::IRGC 968-1::[IRIS 313-10449]	IRIS 313-10449	IRGC 128264	ind1A	11	C
TP MIL 53::IRGC 326-2::[IRIS 313-10433]	IRIS 313-10433	IRGC 128193	indx	11	C
HA GOO::IRGC 4577-1::[IRIS 313-10503]	IRIS 313-10503	IRGC 127398	ind1A	11	C
PARN A 191::IRGC 4932-1::[IRIS 313-10506]	IRIS 313-10506		ind3	11	C
AMBARIKORI::IRGC 5132-1::[IRIS 313-10509]	IRIS 313-10509	IRGC 127120	ind3	11	C
MACAN SAPAC::IRGC 5212-2::[IRIS 313-10511]	IRIS 313-10511	IRGC 128101	ind3	11	C
CAMPENA::IRGC 5452-2::[IRIS 313-10514]	IRIS 313-10514	IRGC 135629	indx	11	C
KHAYANGYA D 34-181::IRGC 5861-2::[IRIS 313-10518]	IRIS 313-10518	IRGC 128088	indx	11	C
DODGUI::IRGC 6666-1::[IRIS 313-10543]	IRIS 313-10543	IRGC 128281	aus	11	C
DONGREM::IRGC 6688-1::[IRIS 313-10544]	IRIS 313-10544	IRGC 127340	ind2	11	C
RATUA 81::IRGC 6829-1::[IRIS 313-10549]	IRIS 313-10549	IRGC 132039	aus	11	C
221 BC 4-1-45-10::IRGC 6865-1::[IRIS 313-10550]	IRIS 313-10550	IRGC 135561	indx	11	C
BONG SEN::IRGC 7011-1::[IRIS 313-10554]	IRIS 313-10554	IRGC 127235	ind3	11	C
LUA DEN MUA::IRGC 7185-1::[IRIS 313-10556]	IRIS 313-10556	IRGC 135770	ind3	11	C
KONG MARETH 4 T 1::IRGC 7248-1::[IRIS 313-10557]	IRIS 313-10557	IRGC 135764	ind3	11	C
PTB 18::IRGC 6105-1::[IRIS 313-10523]	IRIS 313-10523	IRGC 135786	indx	11	C
TA PAI MAUNG::IRGC 7292-1::[IRIS 313-10560]	IRIS 313-10560	IRGC 127848	ind1A	11	C
NAN TEO 14::IRGC 7304-1::[IRIS 313-10561]	IRIS 313-10561	IRGC 127645	ind1A	11	C
221 C 391-1-3-3::IRGC 7600-1::[IRIS 313-10566]	IRIS 313-10566	IRGC 127099	indx	11	C
KHAO BAI SRI::IRGC 6110-2::[IRIS 313-10524]	IRIS 313-10524		ind3	11	C
KAILUNDO::IRGC 7859-2::[IRIS 313-10574]	IRIS 313-10574	IRGC 132253	indx	11	C
BAANYALOJOPOIHUN::IRGC 7928-2::[IRIS 313-10576]	IRIS 313-10576	IRGC 127979	ind2	11	C
BANDANG PUTIH 680::IRGC 6133-2::[IRIS 313-10525]	IRIS 313-10525	IRGC 132246	ind3	11	C
ADT 12::IRGC 6254-1::[IRIS 313-10527]	IRIS 313-10527	IRGC 127107	ind2	11	C
UCP 122::IRGC 8794-1::[IRIS 313-10603]	IRIS 313-10603	IRGC 127871	aus	11	C
DV 86::IRGC 8840-1::[IRIS 313-10605]	IRIS 313-10605	IRGC 127348	aus	11	C
MATHOLUWA::IRGC 8901-1::[IRIS 313-10609]	IRIS 313-10609	IRGC 127612	indx	11	C
ALAGUSAMBA::IRGC 8944-2::[IRIS 313-10610]	IRIS 313-10610	IRGC 132315	ind2	11	C
SIDALI::IRGC 9567-1::[IRIS 313-10623]	IRIS 313-10623	IRGC 127804	aus	11	C
O. SATIVA::IRGC 10164-2::[IRIS 313-10628]	IRIS 313-10628	IRGC 132361	ind2	11	C
SR 26 B::IRGC 10803-2::[IRIS 313-10640]	IRIS 313-10640	IRGC 128169	ind2	11	C
PREAH SIHANOUK::IRGC 11328-2::[IRIS 313-10648]	IRIS 313-10648	IRGC 132364	ind3	11	C
NAHNG PRAYAH 132::IRGC 11470-1::[IRIS 313-10650]	IRIS 313-10650		ind3	11	C
PHOU SAO LEUM NYANG::IRGC 11570-2::[IRIS 313-10651]	IRIS 313-10651	IRGC 128134	indx	11	C
KA SAEN::IRGC 11642-1::[IRIS 313-10654]	IRIS 313-10654	IRGC 128335	ind3	11	C
EA HOUM::IRGC 11783-1::[IRIS 313-10655]	IRIS 313-10655	IRGC 128285	indx	11	C
LONG MA::IRGC 11867-1::[IRIS 313-10659]	IRIS 313-10659	IRGC 127574	ind3	11	C
SAMBA::IRGC 11993-1::[IRIS 313-10661]	IRIS 313-10661	IRGC 127781	ind2	11	C
ARC 6052::IRGC 12196-1::[IRIS 313-10664]	IRIS 313-10664	IRGC 127163	ind2	11	C
ARC 7236::IRGC 12335-1::[IRIS 313-10667]	IRIS 313-10667	IRGC 127168	ind2	11	C
ARC 7255::IRGC 12343-2::[IRIS 313-10668]	IRIS 313-10668	IRGC 127974	indx	11	C
ARC 10581::IRGC 12514-1::[IRIS 313-10671]	IRIS 313-10671	IRGC 127128	indx	11	C
ARC 10843::IRGC 12653-1::[IRIS 313-10673]	IRIS 313-10673	IRGC 127130	aus	11	C
ARC 10846::IRGC 12656-2::[IRIS 313-10674]	IRIS 313-10674	IRGC 127932	indx	11	C
ARC 10905::IRGC 12669-1::[IRIS 313-10675]	IRIS 313-10675	IRGC 127132	indx	11	C
ARC 10916::IRGC 12673-1::[IRIS 313-10676]	IRIS 313-10676	IRGC 127133	admix	11	C
MAKALIOKA::IRGC 12781-2::[IRIS 313-10678]	IRIS 313-10678	IRGC 132353	ind2	11	C
MAK NAM::IRGC 12940-2::[IRIS 313-10680]	IRIS 313-10680	IRGC 132354	ind3	11	C
KHAN THAI DO::IRGC 12990-1::[IRIS 313-10681]	IRIS 313-10681	IRGC 128338	ind3	11	C
PA KHENG::IRGC 12996-1::[IRIS 313-10682]	IRIS 313-10682	IRGC 127707	ind3	11	C
NGAN TIA::IRGC 13010-1::[IRIS 313-10683]	IRIS 313-10683	IRGC 127674	ind3	11	C
PADI PULUT::IRGC 13444-1::[IRIS 313-10687]	IRIS 313-10687		ind3	11	C
RANDAH SASAK::IRGC 13652-2::[IRIS 313-10692]	IRIS 313-10692	IRGC 132367	ind3	11	C
TOLIL 14::IRGC 13836-2::[IRIS 313-10695]	IRIS 313-10695	IRGC 128191	ind3	11	C
SIAM ER 16::IRGC 13910-2::[IRIS 313-10697]	IRIS 313-10697		ind3	11	C
RADIN GOI::IRGC 13969-1::[IRIS 313-10698]	IRIS 313-10698	IRGC 127759	ind3	11	C
BUJANG::IRGC 14040-1::[IRIS 313-10699]	IRIS 313-10699		ind3	11	C
CHANTEK 145::IRGC 14045-1::[IRIS 313-10700]	IRIS 313-10700		ind3	11	C
RADIN EBOS 35::IRGC 14204-1::[IRIS 313-10701]	IRIS 313-10701		ind3	11	C
ANAK CHINA::IRGC 14479-1::[IRIS 313-10706]	IRIS 313-10706		ind3	11	C
ANAK DIDEK::IRGC 14491-1::[IRIS 313-10707]	IRIS 313-10707		ind3	11	C
PERIYA VELLAI::IRGC 15475-1::[IRIS 313-10717]	IRIS 313-10717	IRGC 127725	ind2	11	C
VELLAI KOLOMBAN::IRGC 15517-1::[IRIS 313-10719]	IRIS 313-10719	IRGC 127886	ind2	11	C
MOUSOIR::IRGC 15866-1::[IRIS 313-10724]	IRIS 313-10724		ind3	11	C
POTO BALA::IRGC 15986-2::[IRIS 313-10726]	IRIS 313-10726	IRGC 128139	ind3	11	C
KOUPENEDOU KOUBOURY::IRGC 16011-1::[IRIS 313-10727]	IRIS 313-10727		ind3	11	C
OUSSANTHIABA::IRGC 16046-2::[IRIS 313-10728]	IRIS 313-10728	IRGC 132261	indx	11	C
MOTANGE PAHELLO LAULE::IRGC 16160-1::[IRIS 313-10733]	IRIS 313-10733	IRGC 127634	indx	11	C
DEVARASI::IRGC 16173-1::[IRIS 313-10734]	IRIS 313-10734	IRGC 127315	aus	11	C
GHAIYA::IRGC 16286-1::[IRIS 313-10737]	IRIS 313-10737	IRGC 128297	aus	11	C
LUA DUC::IRGC 16718-1::[IRIS 313-10748]	IRIS 313-10748	IRGC 127578	indx	11	C
MINH SOC (CAMBODIA)::IRGC 16731-2::[IRIS 313-10749]	IRIS 313-10749		ind3	11	C
TRANG LUA::IRGC 16781-1::[IRIS 313-10750]	IRIS 313-10750	IRGC 135804	ind3	11	C
NEP BA BONG TO::IRGC 17005-2::[IRIS 313-10755]	IRIS 313-10755	IRGC 128116	ind3	11	C
DAMODAR::IRGC 17038-1::[IRIS 313-10756]	IRIS 313-10756	IRGC 127299	ind2	11	C
ATJEH::IRGC 17174-1::[IRIS 313-10760]	IRIS 313-10760		ind3	11	C
GADABUNG (GUNDIL)::IRGC 17569-2::[IRIS 313-10768]	IRIS 313-10768	IRGC 132423	ind3	11	C
GAJA BARU::IRGC 17586-1::[IRIS 313-10769]	IRIS 313-10769	IRGC 127375	indx	11	C
HEGAR MANAH::IRGC 17733-1::[IRIS 313-10774]	IRIS 313-10774	IRGC 127404	indx	11	C
INDEL::IRGC 17748-2::[IRIS 313-10775]	IRIS 313-10775	IRGC 128056	indx	11	C
KAMAS::IRGC 17785-1::[IRIS 313-10777]	IRIS 313-10777	IRGC 127483	ind3	11	C
KENTJANA MAHANG::IRGC 17818-1::[IRIS 313-10778]	IRIS 313-10778		ind3	11	C
KERAN DUKUH::IRGC 17822-2::[IRIS 313-10779]	IRIS 313-10779	IRGC 128521	ind3	11	C
KETAN NARIS::IRGC 17925-2::[IRIS 313-10782]	IRIS 313-10782	IRGC 128078	ind3	11	C
SUDU KARAYAL::IRGC 15348-1::[IRIS 313-10715]	IRIS 313-10715	IRGC 127827	ind2	11	C
MATIANG::IRGC 18220-1::[IRIS 313-10792]	IRIS 313-10792	IRGC 127613	ind3	11	C
MURUNGA::IRGC 15428-1::[IRIS 313-10716]	IRIS 313-10716	IRGC 127640	ind2	11	C
NARUN::IRGC 18320-2::[IRIS 313-10797]	IRIS 313-10797	IRGC 132357	ind3	11	C
SEGON BENGGALA::IRGC 18724-1::[IRIS 313-10810]	IRIS 313-10810	IRGC 135793	ind3	11	C
SEMPOR::IRGC 18761-2::[IRIS 313-10811]	IRIS 313-10811	IRGC 128160	indx	11	C
SERUNEN::IRGC 18789-1::[IRIS 313-10812]	IRIS 313-10812	IRGC 135794	ind3	11	C
SIAM BARABAI::IRGC 18800-2::[IRIS 313-10813]	IRIS 313-10813		ind3	11	C
TJEMPO PENDEK UNTUNG::IRGC 19055-2::[IRIS 313-10818]	IRIS 313-10818	IRGC 128188	ind3	11	C
TJERE ENER::IRGC 19103-1::[IRIS 313-10819]	IRIS 313-10819	IRGC 127860	ind3	11	C
TJERE MANGGA::IRGC 19116-2::[IRIS 313-10820]	IRIS 313-10820	IRGC 128189	ind3	11	C
UNGGAS::IRGC 19176-2::[IRIS 313-10822]	IRIS 313-10822	IRGC 128199	ind3	11	C
VELLA PERUVAZHA 0-68-12::IRGC 19588-1::[IRIS 313-10836]	IRIS 313-10836	IRGC 127887	ind2	11	C
ARC 5756::IRGC 20220-2::[IRIS 313-10845]	IRIS 313-10845	IRGC 132418	aus	11	C
ARC 6015::IRGC 20314-2::[IRIS 313-10847]	IRIS 313-10847	IRGC 127972	indx	11	C
ARC 7336::IRGC 20606-1::[IRIS 313-10852]	IRIS 313-10852	IRGC 127169	aus	11	C
ARC 10825::IRGC 21082-1::[IRIS 313-10857]	IRIS 313-10857	IRGC 127129	admix	11	C
ARC 10894::IRGC 21122-1::[IRIS 313-10858]	IRIS 313-10858	IRGC 127131	indx	11	C
ARC 10939::IRGC 21150-2::[IRIS 313-10859]	IRIS 313-10859	IRGC 127933	indx	11	C
ARC 11751::IRGC 21614-1::[IRIS 313-10869]	IRIS 313-10869	IRGC 127138	aus	11	C
ARC 11777::IRGC 21639-1::[IRIS 313-10871]	IRIS 313-10871	IRGC 127139	aus	11	C
ARC 12067::IRGC 21881-1::[IRIS 313-10876]	IRIS 313-10876	IRGC 127142	aus	11	C
ARC 12180::IRGC 21965-2::[IRIS 313-10880]	IRIS 313-10880	IRGC 127940	ind2	11	C
ARC 12413::IRGC 22044-1::[IRIS 313-10881]	IRIS 313-10881	IRGC 128223	admix	11	C
ARC 12559::IRGC 22148-2::[IRIS 313-10885]	IRIS 313-10885	IRGC 127942	indx	11	C
ARC 12867::IRGC 22401-1::[IRIS 313-10891]	IRIS 313-10891	IRGC 127148	aus	11	C
ARC 12920::IRGC 22450-1::[IRIS 313-10892]	IRIS 313-10892	IRGC 127149	aus	11	C
NEANG MAC::IRGC 23071-1::[IRIS 313-10910]	IRIS 313-10910	IRGC 135777	ind3	11	C
NEANG NARY::IRGC 23084-1::[IRIS 313-10911]	IRIS 313-10911		ind3	11	C
T Q QI HAYUQBABA::IRGC 23318-1::[IRIS 313-10917]	IRIS 313-10917	IRGC 128489	indx	11	C
SUGA PANKHA::IRGC 24054-1::[IRIS 313-10927]	IRIS 313-10927	IRGC 127828	aus	11	C
KOLONGI BAO::IRGC 24135-2::[IRIS 313-10929]	IRIS 313-10929	IRGC 128090	ind2	11	C
PANKHIRAJ::IRGC 24139-1::[IRIS 313-10930]	IRIS 313-10930	IRGC 127714	aus	11	C
CHINA 1039 MUTANT (DWARF)::IRGC 24168-2::[IRIS 313-10932]	IRIS 313-10932	IRGC 128014	ind1A	11	C
SINTHA::IRGC 24687-1::[IRIS 313-10941]	IRIS 313-10941	IRGC 127809	indx	11	C
JENDA ABANG::IRGC 25413-2::[IRIS 313-10951]	IRIS 313-10951	IRGC 128062	ind3	11	C
TILOKCHAN (SONABETHI)::IRGC 25927-1::[IRIS 313-10965]	IRIS 313-10965	IRGC 127859	aus	11	C
NANG SAU DO::IRGC 26243-1::[IRIS 313-10970]	IRIS 313-10970		ind3	11	C
KAMRANGA::IRGC 26373-2::[IRIS 313-10974]	IRIS 313-10974	IRGC 128070	ind2	11	C
KOLA MUCHI::IRGC 26384-2::[IRIS 313-10975]	IRIS 313-10975		ind2	11	C
LAKHSMI DIGHA::IRGC 26390-2::[IRIS 313-10976]	IRIS 313-10976	IRGC 132348	aus	11	C
DUDHSAR::IRGC 26458-1::[IRIS 313-10980]	IRIS 313-10980	IRGC 127344	admix	11	C
KAMPING POUY::IRGC 22876-2::[IRIS 313-10902]	IRIS 313-10902		ind3	11	C
BOROJYOT::IRGC 26578-2::[IRIS 313-10983]	IRIS 313-10983	IRGC 128000	indx	11	C
DUDHSAR::IRGC 26609-2::[IRIS 313-10984]	IRIS 313-10984	IRGC 128034	ind2	11	C
GOBOL SAIL (BALAM)::IRGC 26624-2::[IRIS 313-10985]	IRIS 313-10985	IRGC 132424	ind2	11	C
HALDI JAON::IRGC 26638-2::[IRIS 313-10986]	IRIS 313-10986	IRGC 128048	ind2	11	C
CEMPO MANGGAR::IRGC 27107-1::[IRIS 313-10997]	IRIS 313-10997	IRGC 127250	ind3	11	C
MAIRUL::IRGC 27170-1::[IRIS 313-11000]	IRIS 313-11000	IRGC 127591	ind3	11	C
CO 36::IRGC 26847-2::[IRIS 313-10988]	IRIS 313-10988	IRGC 132422	indx	11	C
GUTTI AKKULLU::IRGC 26850-2::[IRIS 313-10989]	IRIS 313-10989	IRGC 128046	ind2	11	C
KACHILON::IRGC 27555-1::[IRIS 313-11016]	IRIS 313-11016	IRGC 128328	aus	11	C
LOROI::IRGC 27567-1::[IRIS 313-11017]	IRIS 313-11017	IRGC 128369	aus	11	C
MADISA::IRGC 27568-1::[IRIS 313-11018]	IRIS 313-11018	IRGC 127586	aus	11	C
BAMLA SUFFAID 320::IRGC 27776-1::[IRIS 313-11020]	IRIS 313-11020	IRGC 128236	aus	11	C
BEGMI 135::IRGC 27845-1::[IRIS 313-11024]	IRIS 313-11024	IRGC 127217	aus	11	C
BALIBUD::IRGC 26871-1::[IRIS 313-10990]	IRIS 313-10990	IRGC 127206	indx	11	C
PALAM PURI BAS 137::IRGC 28084-1::[IRIS 313-11032]	IRIS 313-11032	IRGC 127710	aro	11	C
SANTHI 206::IRGC 28215-1::[IRIS 313-11034]	IRIS 313-11034	IRGC 127786	aus	11	C
ZIRA SHAHI::IRGC 28327-1::[IRIS 313-11035]	IRIS 313-11035	IRGC 128513	admix	11	C
421::IRGC 28458-1::[IRIS 313-11037]	IRIS 313-11037	IRGC 128211	aus	11	C
AI NAN TSAO 39::IRGC 28461-2::[IRIS 313-11038]	IRIS 313-11038	IRGC 127924	ind1A	11	C
POONGAR::IRGC 28611-1::[IRIS 313-11041]	IRIS 313-11041	IRGC 127738	ind2	11	C
VELLAIKOTTAI::IRGC 28618-1::[IRIS 313-11042]	IRIS 313-11042		indx	11	C
BENGKA KERSEK::IRGC 28666-1::[IRIS 313-11043]	IRIS 313-11043		ind3	11	C
AUS 84::IRGC 28947-2::[IRIS 313-11047]	IRIS 313-11047	IRGC 127977	aus	11	C
AUS 171::IRGC 29004-1::[IRIS 313-11048]	IRIS 313-11048	IRGC 127178	aus	11	C
AUS 278::IRGC 29068-1::[IRIS 313-11052]	IRIS 313-11052	IRGC 127182	aus	11	C
AUS 299::IRGC 29087-1::[IRIS 313-11055]	IRIS 313-11055	IRGC 127185	aus	11	C
AUS 308::IRGC 29096-1::[IRIS 313-11057]	IRIS 313-11057	IRGC 127187	aus	11	C
AUS 329::IRGC 29116-1::[IRIS 313-11058]	IRIS 313-11058	IRGC 127188	aus	11	C
AUS 344::IRGC 29131-1::[IRIS 313-11059]	IRIS 313-11059	IRGC 127189	aus	11	C
BORO 275::IRGC 29294-2::[IRIS 313-11064]	IRIS 313-11064	IRGC 132306	aus	11	C
SRAU THMOR::IRGC 29904-1::[IRIS 313-11089]	IRIS 313-11089	IRGC 127824	ind3	11	C
KALAGNON::IRGC 30335-1::[IRIS 313-11097]	IRIS 313-11097	IRGC 127478	indx	11	C
KOLUBA::IRGC 30463-1::[IRIS 313-11098]	IRIS 313-11098	IRGC 134993	ind3	11	C
BIRUI SAIL::IRGC 31745-2::[IRIS 313-11114]	IRIS 313-11114	IRGC 132305	ind2	11	C
SOC NAU (BIEN THE)::IRGC 32074-1::[IRIS 313-11118]	IRIS 313-11118	IRGC 135797	ind3	11	C
EA TIA::IRGC 29713-2::[IRIS 313-11083]	IRIS 313-11083	IRGC 132248	ind3	11	C
HAORU::IRGC 33090-2::[IRIS 313-11129]	IRIS 313-11129	IRGC 128051	indx	11	C
LWANKHAN::IRGC 33330-1::[IRIS 313-11133]	IRIS 313-11133	IRGC 127582	ind3	11	C
MAUNG NYO::IRGC 33351-2::[IRIS 313-11135]	IRIS 313-11135	IRGC 128108	ind3	11	C
KHAO HAE::IRGC 29773-3::[IRIS 313-11085]	IRIS 313-11085	IRGC 132273	indx	11	C
PADAN::IRGC 33544-2::[IRIS 313-11140]	IRIS 313-11140	IRGC 128123	ind3	11	C
TYB 11::IRGC 33821-2::[IRIS 313-11147]	IRIS 313-11147	IRGC 128198	indx	11	C
YEBAW::IRGC 33875-2::[IRIS 313-11148]	IRIS 313-11148	IRGC 128203	ind3	11	C
ZEINGYI::IRGC 33923-2::[IRIS 313-11150]	IRIS 313-11150	IRGC 128206	ind3	11	C
E 21::IRGC 33929-2::[IRIS 313-11151]	IRIS 313-11151	IRGC 128035	ind3	11	C
AC 74::IRGC 33967-1::[IRIS 313-11152]	IRIS 313-11152	IRGC 127103	ind1A	11	C
BAK TULSI::IRGC 34831-1::[IRIS 313-11164]	IRIS 313-11164	IRGC 127205	aus	11	C
BENA JHUPI::IRGC 34850-2::[IRIS 313-11165]	IRIS 313-11165	IRGC 127993	aus	11	C
SADA AUS::IRGC 35117-1::[IRIS 313-11173]	IRIS 313-11173	IRGC 127776	aus	11	C
CEMPO CINA::IRGC 35581-2::[IRIS 313-11182]	IRIS 313-11182	IRGC 128009	ind3	11	C
RANRUWAN::IRGC 36360-1::[IRIS 313-11191]	IRIS 313-11191	IRGC 127763	aus	11	C
KHAO PAH 8-5-38::IRGC 36587-1::[IRIS 313-11194]	IRIS 313-11194	IRGC 135760	ind3	11	C
DICULA::IRGC 36729-2::[IRIS 313-11196]	IRIS 313-11196	IRGC 132333	ind3	11	C
KARTIKHAMA::IRGC 37149-2::[IRIS 313-11204]	IRIS 313-11204	IRGC 128072	indx	11	C
KAZALSAIL::IRGC 37161-2::[IRIS 313-11205]	IRIS 313-11205	IRGC 128075	ind2	11	C
KUMRI::IRGC 37182-2::[IRIS 313-11206]	IRIS 313-11206	IRGC 128092	indx	11	C
VADAI::IRGC 37341-1::[IRIS 313-11209]	IRIS 313-11209	IRGC 135806	ind2	11	C
KADAMSAIL::IRGC 37468-2::[IRIS 313-11211]	IRIS 313-11211	IRGC 128063	ind2	11	C
SXC 216::IRGC 35175-1::[IRIS 313-11176]	IRIS 313-11176	IRGC 127831	indx	11	C
CYLINDRICAL 30-605::IRGC 37845-2::[IRIS 313-11221]	IRIS 313-11221	IRGC 128022	ind2	11	C
PATNAI 31-679::IRGC 38149-2::[IRIS 313-11224]	IRIS 313-11224	IRGC 128130	ind2	11	C
SADAJIRA (DEEP STRAW) 16-194::IRGC 38251-2::[IRIS 313-11225]	IRIS 313-11225	IRGC 132265	indx	11	C
SADAJIRA 19-258::IRGC 38293-2::[IRIS 313-11226]	IRIS 313-11226	IRGC 128153	ind2	11	C
STRAW 23-438::IRGC 38426-2::[IRIS 313-11230]	IRIS 313-11230	IRGC 128172	ind2	11	C
CR 157-392-4::IRGC 39247-2::[IRIS 313-11240]	IRIS 313-11240	IRGC 128020	indx	11	C
BR 116-3B-53::IRGC 39559-2::[IRIS 313-11241]	IRIS 313-11241	IRGC 128001	ind2	11	C
SI OMPAN LAMA::IRGC 35481-1::[IRIS 313-11179]	IRIS 313-11179	IRGC 127810	ind3	11	C
W 1014-162::IRGC 39871-1::[IRIS 313-11244]	IRIS 313-11244		indx	11	C
ARC 13888::IRGC 41288-2::[IRIS 313-11262]	IRIS 313-11262	IRGC 127952	indx	11	C
ARC 13919::IRGC 41313-2::[IRIS 313-11263]	IRIS 313-11263	IRGC 127953	indx	11	C
ARC 13934::IRGC 41325-2::[IRIS 313-11264]	IRIS 313-11264	IRGC 132241	indx	11	C
ARC 14150::IRGC 41435-2::[IRIS 313-11265]	IRIS 313-11265	IRGC 132242	aus	11	C
ARC 14347::IRGC 41517-2::[IRIS 313-11266]	IRIS 313-11266	IRGC 127955	indx	11	C
ARC 15319::IRGC 42007-1::[IRIS 313-11278]	IRIS 313-11278		indx	11	C
ARC 15455::IRGC 42040-2::[IRIS 313-11279]	IRIS 313-11279	IRGC 127967	indx	11	C
ARC 15486::IRGC 42055-1::[IRIS 313-11280]	IRIS 313-11280	IRGC 135735	indx	11	C
ARC 15505::IRGC 42066-1::[IRIS 313-11281]	IRIS 313-11281	IRGC 131967	ind1A	11	C
ARC 14358::IRGC 41523-2::[IRIS 313-11267]	IRIS 313-11267	IRGC 127956	ind2	11	C
ARC 18064::IRGC 42237-1::[IRIS 313-11285]	IRIS 313-11285		ind2	11	C
ARC 18371::IRGC 42423-2::[IRIS 313-11287]	IRIS 313-11287	IRGC 127969	indx	11	C
ARC 13544::IRGC 42743-1::[IRIS 313-11298]	IRIS 313-11298	IRGC 127152	aus	11	C
ARC 15097::IRGC 43053-1::[IRIS 313-11303]	IRIS 313-11303	IRGC 128228	indx	11	C
ARC 15403::IRGC 43183-2::[IRIS 313-11308]	IRIS 313-11308	IRGC 127966	ind2	11	C
ARC 15929::IRGC 43269-2::[IRIS 313-11310]	IRIS 313-11310	IRGC 127968	ind2	11	C
RANTAT::IRGC 43563-1::[IRIS 313-11316]	IRIS 313-11316	IRGC 135790	ind3	11	C
MAYAS PUTIH::IRGC 43727-2::[IRIS 313-11320]	IRIS 313-11320		ind3	11	C
GANDHISAIL::IRGC 43826-2::[IRIS 313-11321]	IRIS 313-11321	IRGC 128043	ind2	11	C
ARC 14737::IRGC 41729-2::[IRIS 313-11271]	IRIS 313-11271	IRGC 127961	ind2	11	C
JAO' HAWN MAE JAN::IRGC 44022-2::[IRIS 313-11327]	IRIS 313-11327	IRGC 128061	ind3	11	C
AMPIPIT::IRGC 44272-2::[IRIS 313-11331]	IRIS 313-11331	IRGC 132237	ind3	11	C
DINGRAS::IRGC 44402-1::[IRIS 313-11334]	IRIS 313-11334		ind3	11	C
INANUPAN::IRGC 44461-2::[IRIS 313-11335]	IRIS 313-11335	IRGC 132339	ind2	11	C
LOBANG (WHITE)::IRGC 44548-2::[IRIS 313-11338]	IRIS 313-11338	IRGC 128097	indx	11	C
MINDANAO::IRGC 44642-2::[IRIS 313-11341]	IRIS 313-11341	IRGC 128110	ind3	11	C
PURTOK (MALAGKIT)::IRGC 44707-2::[IRIS 313-11343]	IRIS 313-11343	IRGC 132263	ind3	11	C
SAMON::IRGC 44735-2::[IRIS 313-11344]	IRIS 313-11344	IRGC 128157	ind3	11	C
ARC 14860::IRGC 41793-2::[IRIS 313-11273]	IRIS 313-11273	IRGC 127962	indx	11	C
AUS PADDY (RED)::IRGC 44978-1::[IRIS 313-11348]	IRIS 313-11348	IRGC 127192	aus	11	C
BACHHAIKALMA::IRGC 45003-2::[IRIS 313-11349]	IRIS 313-11349	IRGC 127980	ind2	11	C
BANCHI::IRGC 45055-2::[IRIS 313-11351]	IRIS 313-11351	IRGC 127986	ind2	11	C
DADKHANI::IRGC 45454-2::[IRIS 313-11358]	IRIS 313-11358	IRGC 128023	ind2	11	C
KALIKALMA::IRGC 45996-2::[IRIS 313-11361]	IRIS 313-11361	IRGC 128067	ind2	11	C
KHEJURTHUPI::IRGC 46137-2::[IRIS 313-11363]	IRIS 313-11363	IRGC 128089	ind2	11	C
KHIRPULI::IRGC 46143-1::[IRIS 313-11364]	IRIS 313-11364	IRGC 135761	indx	11	C
LANJALI::IRGC 46236-2::[IRIS 313-11365]	IRIS 313-11365	IRGC 128095	indx	11	C
MAKARANDASAIL::IRGC 46289-2::[IRIS 313-11367]	IRIS 313-11367	IRGC 128103	ind2	11	C
SACHI::IRGC 46612-2::[IRIS 313-11370]	IRIS 313-11370	IRGC 132368	ind2	11	C
W 398::IRGC 46787-1::[IRIS 313-11374]	IRIS 313-11374	IRGC 127889	aus	11	C
AMARILLO::IRGC 47120-1::[IRIS 313-11377]	IRIS 313-11377	IRGC 127119	indx	11	C
LINANGAN::IRGC 47255-2::[IRIS 313-11381]	IRIS 313-11381	IRGC 132351	ind3	11	C
HONDERAWALA::IRGC 47372-1::[IRIS 313-11382]	IRIS 313-11382		indx	11	C
IR 9747 SEL::IRGC 47695-1::[IRIS 313-11385]	IRIS 313-11385	IRGC 127442	indx	11	C
SAHM RUANG NAK::IRGC 47818-1::[IRIS 313-11387]	IRIS 313-11387		ind3	11	C
GLAM::IRGC 47978-2::[IRIS 313-11388]	IRIS 313-11388	IRGC 132250	ind3	11	C
INDO NO 13030::IRGC 48630-2::[IRIS 313-11394]	IRIS 313-11394	IRGC 128057	indx	11	C
INDO NO 13075::IRGC 48665-1::[IRIS 313-11395]	IRIS 313-11395	IRGC 135755	ind3	11	C
ECHORSAIL::IRGC 49182-1::[IRIS 313-11400]	IRIS 313-11400		indx	11	C
BATCHA BHOG (SCENTED)::IRGC 49440-2::[IRIS 313-11407]	IRIS 313-11407	IRGC 127989	ind2	11	C
C 28-16::IRGC 49580-1::[IRIS 313-11410]	IRIS 313-11410	IRGC 132393	indx	11	C
MATALI::IRGC 49891-2::[IRIS 313-11418]	IRIS 313-11418	IRGC 128106	ind2	11	C
MUTHA SAMBA::IRGC 49924-2::[IRIS 313-11419]	IRIS 313-11419		indx	11	C
PADI LADANG ASE POLO KOMEK::[B026]	B026	IRGC 136017	indx	11	C
NGATSIN::[B031]	B031	IRGC 136007	ind2	11	C
GUANGLUAI 4::[B061]	B061		ind1A	11	C
ZIMI::[B090]	B090		indx	11	C
BAOXUAN 21 A::[B105]	B105		indx	11	C
XIANGGU::[B108]	B108		indx	11	C
SHUFENG 101::[B116]	B116		indx	11	C
WANLIXIAN::[B130]	B130		ind1A	11	C
XIAOBAIMI::[B132]	B132		indx	11	C
LUCAIHAO::[B208]	B208		ind1A	11	C
NANXIONGZAOYOUZHAN::[B210]	B210		ind1A	11	C
YOUNIAN::[B224]	B224		ind1A	11	C
LEIHUOZHAN::[B259]	B259		ind1A	11	C
HEI MI CHAN::[CX101]	CX101	IRGC 135902	ind1A	11	C
TEK SI CHUT::[CX102]	CX102	IRGC 136053	ind1A	11	C
TUN SART::[CX107]	CX107	IRGC 136060	ind3	11	C
TKM6::[CX120]	CX120	IRGC 136057	indx	11	C
YU QIU GU::[CX123]	CX123		ind1A	11	C
CAOZHAO-2::[CX125]	CX125		ind1B	11	C
CHOROFA::[CX150]	CX150	IRGC 135865	ind1B	11	C
JALMAGNA::[CX153]	CX153	IRGC 135951	ind2	11	C
KHAO DAWK MALI 105::[CX154]	CX154	IRGC 135967	ind3	11	C
PTB33::[CX157]	CX157	IRGC 136025	indx	11	C
W1263::[CX160]	CX160	IRGC 136066	ind2	11	C
IR52561-UBN-1-1-2::[CX231]	CX231	IRGC 135923	indx	11	C
CARIJO::[CX240]	CX240	IRGC 135859	indx	11	C
02428-IL::[CX277]	CX277	IRGC 135810	japx	11	C
BR24::[CX3]	CX3	IRGC 117623	ind1A	11	C
PSBRC82::[CX358]	CX358	IRGC 136024	ind1B	11	C
X21::[CX82]	CX82	IRGC 136073	ind1B	11	C
AJAYA::[CX96]	CX96	IRGC 135824	ind1B	11	C
DODDABYRANELLA::[CX98]	CX98	IRGC 135882	ind2	11	C
DODDI::[CX99]	CX99	IRGC 135883	ind2	11	C
CX409::[CX409]	CX409		ind1B	11	C
NCS 237::IRGC 62202-1::[IRIS 313-9492]	IRIS 313-9492	IRGC 125853	ind2	10.5	C
CT 9506-18-7-1T-2::IRGC 116973-1::[IRIS 313-10300]	IRIS 313-10300	IRGC 125960	indx	10.5	C
PUILLIPINA KATARI::IRGC 77293-1::[IRIS 313-8509]	IRIS 313-8509	IRGC 126261	ind2	10.5	C
BAM 9::IRGC 6179-1::[IRIS 313-8957]	IRIS 313-8957	IRGC 125670	ind2	10.5	C
ARC 18112::IRGC 42274-1::[IRIS 313-8982]	IRIS 313-8982	IRGC 125655	indx	10.5	C
BONG BOI::IRGC 32094-1::[IRIS 313-9637]	IRIS 313-9637	IRGC 125689	ind3	10.5	C
MODDAI KARUPPAN::IRGC 15465-1::[IRIS 313-9862]	IRIS 313-9862	IRGC 126139	ind2	10.5	C
SSANGDUJO::IRGC 55632-1::[IRIS 313-9976]	IRIS 313-9976	IRGC 125906	ind1A	10.5	C
BA BAI GU::IRGC 79580-1::[IRIS 313-10221]	IRIS 313-10221	IRGC 125663	indx	10.5	C
CAMPONI::IRGC 116963-1::[IRIS 313-10325]	IRIS 313-10325	IRGC 125956	indx	10.5	C
T 315::IRGC 54792-1::[IRIS 313-8727]	IRIS 313-8727	IRGC 126280	ind2	10.5	C
KERITING TINGGI::IRGC 19972-1::[IRIS 313-9329]	IRIS 313-9329	IRGC 131941	ind3	10.5	C
M 203::IRGC 76309-1::[IRIS 313-8444]	IRIS 313-8444	IRGC 126118	temp	10.5	C
H 15-23-DA::C1::[IRIS 313-7681]	IRIS 313-7681	IRGC 122076	indx	10.5	C
MR 136-1::IRGC 50707-1::[IRIS 313-11433]	IRIS 313-11433	IRGC 127635	ind1A	10.5	C
SALSI::IRGC 52833-1::[IRIS 313-11462]	IRIS 313-11462	IRGC 127780	aus	10.5	C
K 1074::IRGC 55017-1::[IRIS 313-11505]	IRIS 313-11505	IRGC 127469	ind2	10.5	C
OYAK PAKANG::IRGC 55422-1::[IRIS 313-11512]	IRIS 313-11512	IRGC 127693	indx	10.5	C
TAN NONG::IRGC 56126-1::[IRIS 313-11521]	IRIS 313-11521	IRGC 127847	indx	10.5	C
NCS 766::IRGC 62478-1::[IRIS 313-11645]	IRIS 313-11645	IRGC 127664	ind2	10.5	C
MARHARORA::IRGC 63511-1::[IRIS 313-11663]	IRIS 313-11663	IRGC 128383	admix	10.5	C
XIANG CHANG ZAO::IRGC 68268-1::[IRIS 313-11753]	IRIS 313-11753	IRGC 127894	ind1A	10.5	C
E NOI NAH::IRGC 71138-1::[IRIS 313-11835]	IRIS 313-11835	IRGC 128287	indx	10.5	C
TIAN DAO DAO::IRGC 72837-1::[IRIS 313-11884]	IRIS 313-11884	IRGC 127857	ind1A	10.5	C
I 41::IRGC 75927-1::[IRIS 313-11943]	IRIS 313-11943	IRGC 127425	ind1A	10.5	C
KHMAO KDET::IRGC 81278-1::[IRIS 313-12037]	IRIS 313-12037	IRGC 132404	ind3	10.5	C
ARNG'-KAR PHAR ONG::IRGC 87196-1::[IRIS 313-12147]	IRIS 313-12147	IRGC 127171	ind3	10.5	C
WUGU::IRGC 93479-1::[IRIS 313-12237]	IRIS 313-12237	IRGC 127893	ind1A	10.5	C
P 168::IRGC 1354-1::[IRIS 313-10458]	IRIS 313-10458	IRGC 127695	ind1A	10.5	C
ADT 22::IRGC 5901-1::[IRIS 313-10519]	IRIS 313-10519	IRGC 135733	ind2	10.5	C
GAMTI 1-34::IRGC 6479-2::[IRIS 313-10536]	IRIS 313-10536	IRGC 128041	ind2	10.5	C
CHAO PEUAK DENG::IRGC 11602-1::[IRIS 313-10652]	IRIS 313-10652	IRGC 127268	ind3	10.5	C
PEUAK NAM 43::IRGC 17129-1::[IRIS 313-10757]	IRIS 313-10757		ind3	10.5	C
PERUNEL 0-69-18::IRGC 19581-1::[IRIS 313-10835]	IRIS 313-10835	IRGC 127727	ind2	10.5	C
ARC 12124::IRGC 21929-1::[IRIS 313-10879]	IRIS 313-10879	IRGC 127145	admix	10.5	C
PHCAR SLA KI::IRGC 23169-2::[IRIS 313-10915]	IRIS 313-10915	IRGC 128133	ind3	10.5	C
JHONA 101::IRGC 27976-1::[IRIS 313-11027]	IRIS 313-11027	IRGC 127454	aus	10.5	C
AUS 282::IRGC 29072-1::[IRIS 313-11053]	IRIS 313-11053	IRGC 127183	aus	10.5	C
CHITRAJ 14-134::IRGC 37837-2::[IRIS 313-11220]	IRIS 313-11220	IRGC 128015	ind2	10.5	C
SADAJIRA 19-339::IRGC 38361-2::[IRIS 313-11228]	IRIS 313-11228	IRGC 128155	ind2	10.5	C
STRAW 23-428::IRGC 38416-2::[IRIS 313-11229]	IRIS 313-11229	IRGC 128171	ind2	10.5	C
ADR 52::IRGC 40638-2::[IRIS 313-11252]	IRIS 313-11252		indx	10.5	C
ARC 12411::IRGC 41047-2::[IRIS 313-11256]	IRIS 313-11256	IRGC 127941	indx	10.5	C
ARC 12757::IRGC 41095-2::[IRIS 313-11257]	IRIS 313-11257	IRGC 127944	indx	10.5	C
ARC 13591::IRGC 41177-2::[IRIS 313-11260]	IRIS 313-11260	IRGC 127950	indx	10.5	C
RANACHANDRABHOG::IRGC 46567-2::[IRIS 313-11369]	IRIS 313-11369	IRGC 128146	ind2	10.5	C
KAUSHI::IRGC 49789-1::[IRIS 313-11415]	IRIS 313-11415		admix	10.5	C
GONGJU 73::[B092]	B092		ind1A	10.5	C
ZINUO::[B094]	B094		ind1A	10.5	C
ZIRI::[CX108]	CX108		admix	10.5	C
SEBERANG::[CX147]	CX147		indx	10.5	C
LX2007::[CX303]	CX303	IRGC 135976	indx	10.5
SANHUANGZHAN NO 2::G1::[IRIS 313-15897]	IRIS 313-15897	IRGC 126968	indx	10	C
IRRI 146::G1::[IRIS 313-15902]	IRIS 313-15902	IRGC 126966	ind1B	10	C
IR 73571-3B-11-3-K2::G1::[IRIS 313-15906]	IRIS 313-15906	IRGC 126963	indx	10	C
INIA TACUARI::G1::[IRIS 313-15907]	IRIS 313-15907	IRGC 126959	trop	10	C
CYPRESS::IRTP 19532-G1::[IRIS 313-15910]	IRIS 313-15910	IRGC 126956	trop	10	C
JAGLI BORO::IRGC 27516-2::[IRIS 313-8252]	IRIS 313-8252	IRGC 121233	aus	10	C
KHARSU 80::IRGC 28016-1::[IRIS 313-8398]	IRIS 313-8398	IRGC 121022	aus	10	C
HOLOI BASH (SOLOI BASH)::IRGC 64778-1::[IRIS 313-8721]	IRIS 313-8721	IRGC 120969	aus	10	C
BATHURI::IRGC 25838-1::[IRIS 313-8963]	IRIS 313-8963	IRGC 120887	aus	10	C
ARC 10100::IRGC 20709-1::[IRIS 313-9137]	IRIS 313-9137	IRGC 121185	aus	10	C
CHUNGUR BALI::IRGC 25855-1::[IRIS 313-9422]	IRIS 313-9422	IRGC 120915	aus	10	C
LENJA MURALI::IRGC 66815-1::[IRIS 313-9661]	IRIS 313-9661	IRGC 121038	aus	10	C
HODARAWALA::IRGC 67631-1::[IRIS 313-10020]	IRIS 313-10020	IRGC 120968	aus	10	C
PUTTU NELLU::IRGC 55346-1::[IRIS 313-9969]	IRIS 313-9969	IRGC 126989	indx	10	C
POENOET HITAM::IRGC 8193-1::[IRIS 313-8324]	IRIS 313-8324	IRGC 121474	admix	10	C
KURULU WEE (WHITE)::IRGC 66518-1::[IRIS 313-8342]	IRIS 313-8342	IRGC 121029	aus	10	C
NALUMOOLAI KARUPAN::IRGC 8993-1::[IRIS 313-9809]	IRIS 313-9809		ind3	10	C
POKKALI::IRGC 8948-1::[IRIS 313-8244]	IRIS 313-8244	IRGC 126002	ind2	10	C
JIN JUN DAO::IRGC 59710-1::[IRIS 313-8405]	IRIS 313-8405	IRGC 125613	indx	10	C
XIA ZHI BAI::IRGC 53437-1::[IRIS 313-9111]	IRIS 313-9111	IRGC 125940	ind1A	10	C
SOLAY GHAT::IRGC 73121-1::[IRIS 313-9695]	IRIS 313-9695	IRGC 131919	aus	10	C
CARREON::[IRIS 313-8292]	IRIS 313-8292	IRGC 117442	ind3	10	C
NAZIRA SAIL::IRGC 77284-1::[IRIS 313-9696]	IRIS 313-9696	IRGC 125850	indx	10	C
RADIN PAHANG::IRGC 14487-1::[IRIS 313-8316]	IRIS 313-8316	IRGC 131948	ind3	10	C
B 6149 F-MR-7::IRGC 117314-1::[IRIS 313-10337]	IRIS 313-10337	IRGC 125953	indx	10	C
CSR-90 IR-2::IRGC 117327-1::[IRIS 313-10349]	IRIS 313-10349	IRGC 120921	indx	10	C
IRGA 659-1-2-2-2::IRGC 117345-1::[IRIS 313-10403]	IRIS 313-10403	IRGC 120993	indx	10	C
K 479-2-3::IRGC 117346-1::[IRIS 313-10404]	IRIS 313-10404	IRGC 121003	indx	10	C
BAT DO::IRGC 7014-1::[IRIS 313-8341]	IRIS 313-8341	IRGC 121599	indx	10	C
ARC 13252::IRGC 22604-1::[IRIS 313-8382]	IRIS 313-8382		admix	10	C
IR 2003-P7-7-4-2::IRGC 32671-1::[IRIS 313-8392]	IRIS 313-8392	IRGC 125970	ind1B	10	C
IRRIBINI::IRGC 49094-1::[IRIS 313-8437]	IRIS 313-8437	IRGC 126215	indx	10	C
ARC 18175::IRGC 42316-1::[IRIS 313-8458]	IRIS 313-8458	IRGC 131928	indx	10	C
NAM SA GUI 19::[IRIS 313-8485]	IRIS 313-8485	IRGC 117536	ind3	10	C
PLI KHAO::IRGC 64596-1::[IRIS 313-8586]	IRIS 313-8586	IRGC 126081	ind3	10	C
IR 5494 (BPH 1)::IRGC 24484-1::[IRIS 313-8616]	IRIS 313-8616	IRGC 131939	ind1B	10	C
DUDRE::IRGC 52523-1::[IRIS 313-8631]	IRIS 313-8631	IRGC 125608	ind2	10	C
PATMADHAI 1::IRGC 77292-1::[IRIS 313-8632]	IRIS 313-8632		ind2	10	C
NIBARI::IRGC 67742-1::[IRIS 313-8731]	IRIS 313-8731	IRGC 126119	ind2	10	C
RELLY::IRGC 14623-1::[IRIS 313-8812]	IRIS 313-8812	IRGC 126160	ind3	10	C
ARC 14060::IRGC 41374-1::[IRIS 313-8844]	IRIS 313-8844	IRGC 125648	ind2	10	C
E 2040::IRGC 67968-1::[IRIS 313-8914]	IRIS 313-8914	IRGC 125731	indx	10	C
FU ZAO XIAN::IRGC 63619-1::[IRIS 313-8940]	IRIS 313-8940	IRGC 125744	ind1A	10	C
RADEN KARAMUNTING::IRGC 20098-1::[IRIS 313-8956]	IRIS 313-8956	IRGC 125882	ind3	10	C
ARC 12576::IRGC 22163-1::[IRIS 313-8967]	IRIS 313-8967	IRGC 125645	indx	10	C
E DAW HAWM::IRGC 47938-1::[IRIS 313-8980]	IRIS 313-8980	IRGC 126132	ind3	10	C
ARC 14064::IRGC 41377-1::[IRIS 313-8994]	IRIS 313-8994	IRGC 125649	indx	10	C
CR 60-10::IRGC 15777-1::[IRIS 313-9023]	IRIS 313-9023	IRGC 125715	indx	10	C
KHAO GRADOOK CHAHNG::IRGC 17111-1::[IRIS 313-9032]	IRIS 313-9032	IRGC 125800	ind1B	10	C
LEUANG 28-1-87::IRGC 874-1::[IRIS 313-9114]	IRIS 313-9114	IRGC 125822	indx	10	C
LEUANG YAI 29-12-2::IRGC 881-1::[IRIS 313-9115]	IRIS 313-9115	IRGC 126157	ind3	10	C
LEUANG YAI 2 B 72::IRGC 882-1::[IRIS 313-9116]	IRIS 313-9116	IRGC 126138	ind3	10	C
LEUANG YAI 29-12-46::IRGC 24397-1::[IRIS 313-9119]	IRIS 313-9119	IRGC 125825	ind3	10	C
KHAO LEUANG RAI::IRGC 48168-1::[IRIS 313-9121]	IRIS 313-9121	IRGC 125802	ind2	10	C
GOJOL GORIA::IRGC 26629-1::[IRIS 313-9139]	IRIS 313-9139	IRGC 125754	ind2	10	C
KHAO MON::IRGC 60764-1::[IRIS 313-9182]	IRIS 313-9182	IRGC 125803	indx	10	C
GABAHSI RASAKI C 90::IRGC 49647-1::[IRIS 313-9197]	IRIS 313-9197	IRGC 126205	ind3	10	C
KACIK TARAM::IRGC 35310-1::[IRIS 313-9208]	IRIS 313-9208	IRGC 126165	ind3	10	C
WP 65::IRGC 36526-1::[IRIS 313-9227]	IRIS 313-9227	IRGC 126013	ind1B	10	C
MAKRO::IRGC 74763-1::[IRIS 313-9258]	IRIS 313-9258	IRGC 126158	ind2	10	C
JHODI BIRUN::IRGC 31812-1::[IRIS 313-9262]	IRIS 313-9262	IRGC 125785	ind2	10	C
GAM PAI 30-12-15::IRGC 831-1::[IRIS 313-9302]	IRIS 313-9302	IRGC 125747	ind3	10	C
SIPULUT HITAM PENDEK::IRGC 20154-1::[IRIS 313-9320]	IRIS 313-9320	IRGC 125901	ind3	10	C
CHIH SHEN LI::IRGC 1306-1::[IRIS 313-9324]	IRIS 313-9324	IRGC 125702	ind1A	10	C
PAHK NOK GAEW::IRGC 64572-1::[IRIS 313-9415]	IRIS 313-9415		ind3	10	C
PAMAH S 18::IRGC 61322-1::[IRIS 313-9451]	IRIS 313-9451	IRGC 126140	indx	10	C
RP 9-4::IRGC 39735-1::[IRIS 313-9566]	IRIS 313-9566	IRGC 126004	ind1B	10	C
KETAN SERANG::IRGC 14615-1::[IRIS 313-9590]	IRIS 313-9590	IRGC 125799	ind3	10	C
ARC 15088::IRGC 41934-1::[IRIS 313-9593]	IRIS 313-9593	IRGC 125651	indx	10	C
RPA 5929 (K 45)::IRGC 33963-1::[IRIS 313-9604]	IRIS 313-9604	IRGC 125890	indx	10	C
PESAGRO 102::IRGC 78703-1::[IRIS 313-9623]	IRIS 313-9623	IRGC 126001	indx	10	C
KAMPAI PEUN MEUANG::IRGC 78248-1::[IRIS 313-9669]	IRIS 313-9669		ind3	10	C
MAKALIOKA::IRGC 376-1::[IRIS 313-9709]	IRIS 313-9709	IRGC 125832	ind2	10	C
NAN TE HAO::IRGC 59797-1::[IRIS 313-9727]	IRIS 313-9727	IRGC 125849	ind1A	10	C
MAMORIAKA::IRGC 68672-1::[IRIS 313-9732]	IRIS 313-9732	IRGC 125833	ind2	10	C
CI 9445::IRGC 2081-1::[IRIS 313-9767]	IRIS 313-9767	IRGC 125711	indx	10	C
MOCHICA::IRGC 11070-1::[IRIS 313-9825]	IRIS 313-9825	IRGC 126159	ind2	10	C
SML AWINI::IRGC 13391-1::[IRIS 313-9841]	IRIS 313-9841	IRGC 125904	indx	10	C
CHANDINA::IRGC 36420-1::[IRIS 313-9917]	IRIS 313-9917	IRGC 125699	ind1B	10	C
IRI 339::IRGC 46956-1::[IRIS 313-9922]	IRIS 313-9922	IRGC 125778	ind1B	10	C
MILYANG 30::IRGC 46977-1::[IRIS 313-9925]	IRIS 313-9925	IRGC 125839	ind1B	10	C
BAMOA A 75::IRGC 51101-1::[IRIS 313-9953]	IRIS 313-9953	IRGC 125671	indx	10	C
CICA 9::IRGC 53079-1::[IRIS 313-9966]	IRIS 313-9966	IRGC 125713	ind1B	10	C
RACE PERUMAL::IRGC 55347-1::[IRIS 313-9970]	IRIS 313-9970	IRGC 125881	ind2	10	C
C 662083::IRGC 62101-1::[IRIS 313-10001]	IRIS 313-10001	IRGC 125692	ind1B	10	C
BOHOTO BALOOCHESTAN::IRGC 66237-1::[IRIS 313-10016]	IRIS 313-10016	IRGC 125954	indx	10	C
EX MARABA GURUKU::IRGC 69582-1::[IRIS 313-10047]	IRIS 313-10047	IRGC 125737	ind1A	10	C
MOVE (MOKOLE)::IRGC 69739-1::[IRIS 313-10048]	IRIS 313-10048	IRGC 125996	indx	10	C
TOC 5430::IRGC 70487-1::[IRIS 313-10054]	IRIS 313-10054	IRGC 125924	indx	10	C
CAUVERY::IRGC 45255-1::[IRIS 313-10148]	IRIS 313-10148	IRGC 125695	indx	10	C
BR IRGA 409::IRGC 55915-1::[IRIS 313-10161]	IRIS 313-10161	IRGC 125691	ind1B	10	C
IR 13429-109-2-2-1::IRGC 63491-1::[IRIS 313-10167]	IRIS 313-10167	IRGC 125773	indx	10	C
MIN ZAO 6::IRGC 63772-1::[IRIS 313-10170]	IRIS 313-10170	IRGC 125842	ind1A	10	C
GAO JIAO BAI::IRGC 68047-1::[IRIS 313-10178]	IRIS 313-10178	IRGC 125748	ind1A	10	C
DA NUO (ZHAN)::IRGC 72025-1::[IRIS 313-10189]	IRIS 313-10189	IRGC 125723	ind1A	10	C
MIN KE ZHAN::IRGC 72230-1::[IRIS 313-10191]	IRIS 313-10191	IRGC 125841	ind1A	10	C
PSBRC 68::IRGC 99711-1::[IRIS 313-10235]	IRIS 313-10235	IRGC 125874	indx	10	C
LIU XU::IRGC 109232-1::[IRIS 313-10239]	IRIS 313-10239	IRGC 125827	indx	10	C
CEA 3::IRGC 116965-1::[IRIS 313-10260]	IRIS 313-10260	IRGC 125957	indx	10	C
IA CUBA 17::IRGC 116990-1::[IRIS 313-10271]	IRIS 313-10271	IRGC 125966	indx	10	C
ICTA MOTAGUA::IRGC 116995-1::[IRIS 313-10275]	IRIS 313-10275	IRGC 125968	indx	10	C
JUMA 62::IRGC 117011-1::[IRIS 313-10279]	IRIS 313-10279	IRGC 126066	indx	10	C
ECIA 24-107-1::IRGC 116978-1::[IRIS 313-10293]	IRIS 313-10293	IRGC 125962	ind1B	10	C
IR 21015-72-3-3-3-1::IRGC 117004-1::[IRIS 313-10294]	IRIS 313-10294	IRGC 125972	indx	10	C
INIAP 6::IRGC 117002-1::[IRIS 313-10307]	IRIS 313-10307	IRGC 127050	indx	10	C
IR 75870-5-8-5-B-1::IRGC 117297-1::[IRIS 313-10385]	IRIS 313-10385	IRGC 126062	ind1B	10	C
IR 80340-23-B-12-6-B::IRGC 117309-1::[IRIS 313-10396]	IRIS 313-10396	IRGC 125987	indx	10	C
IRGA 411-1-6-1F-A::IRGC 117344-1::[IRIS 313-10402]	IRIS 313-10402	IRGC 125990	ind1B	10	C
ARC 11867::IRGC 40978-1::[IRIS 313-8315]	IRIS 313-8315		indx	10	C
MACAN BINUNDOK::IRGC 8245-1::[IRIS 313-9243]	IRIS 313-9243	IRGC 126239	indx	10	C
UQUIHUA::IRGC 117037-1::[IRIS 313-10287]	IRIS 313-10287	IRGC 127068	ind1B	10	C
RUSTIC::IRGC 117026-1::[IRIS 313-10318]	IRIS 313-10318	IRGC 126085	indx	10	C
IR 31142-14-1-1-3-1-1-2::IRGC 117378-1::[IRIS 313-10355]	IRIS 313-10355	IRGC 126023	indx	10	C
IR 67518-B-11-1-B::IRGC 117380-1::[IRIS 313-10371]	IRIS 313-10371	IRGC 126026	indx	10	C
IR 70027-8-2-2-3-2::IRGC 117382-1::[IRIS 313-10375]	IRIS 313-10375	IRGC 126028	indx	10	C
URAIBOOL::IRGC 52785-1::[IRIS 313-8305]	IRIS 313-8305	IRGC 126289	ind2	10	C
LEONG ORN 4135::IRGC 14087-1::[IRIS 313-8468]	IRIS 313-8468	IRGC 126233	ind3	10	C
SIAM ER 32::IRGC 13917-1::[IRIS 313-8591]	IRIS 313-8591	IRGC 135543	ind3	10	C
SI HAO NDURIA::IRGC 66649-1::[IRIS 313-8608]	IRIS 313-8608	IRGC 132385	ind3	10	C
DAJA::IRGC 17440-1::[IRIS 313-8643]	IRIS 313-8643	IRGC 131935	ind3	10	C
JOTA BITCHI 1::IRGC 77253-1::[IRIS 313-8683]	IRIS 313-8683	IRGC 135532	ind2	10	C
SIDIK::IRGC 66643-1::[IRIS 313-8767]	IRIS 313-8767		ind3	10	C
LEUANG AWN::IRGC 48257-1::[IRIS 313-8785]	IRIS 313-8785		ind3	10	C
SIMET 2::IRGC 25734-1::[IRIS 313-8833]	IRIS 313-8833	IRGC 126142	ind3	10	C
TJERE SUGI::IRGC 16650-1::[IRIS 313-9005]	IRIS 313-9005	IRGC 132376	ind3	10	C
BAJAR KUNING PAHIT::IRGC 17186-1::[IRIS 313-9117]	IRIS 313-9117	IRGC 131931	ind3	10	C
TUMBA::IRGC 66681-1::[IRIS 313-9188]	IRIS 313-9188	IRGC 126288	ind3	10	C
RTS 16::IRGC 8235-1::[IRIS 313-9429]	IRIS 313-9429	IRGC 126309	indx	10	C
SERAUP 27::IRGC 1-1::[IRIS 313-9699]	IRIS 313-9699	IRGC 132433	ind3	10	C
EPEAL 102::IRGC 78698-1::[IRIS 313-10220]	IRIS 313-10220	IRGC 126203	indx	10	C
ALTAMIRA 9::IRGC 116953-1::[IRIS 313-10257]	IRIS 313-10257	IRGC 127031	indx	10	C
3210::IRGC 116950-1::[IRIS 313-10298]	IRIS 313-10298	IRGC 127030	ind1B	10	C
IR 52718-B-B-6-B-B-1-1::IRGC 117334-1::[IRIS 313-10357]	IRIS 313-10357	IRGC 126024	indx	10	C
IR 77390-1-6-4-19-1-B::IRGC 117303-1::[IRIS 313-10392]	IRIS 313-10392	IRGC 127075	ind1B	10	C
IRGA 318-11-9-2A::IRGC 117340-1::[IRIS 313-10398]	IRIS 313-10398	IRGC 126030	ind1B	10	C
TAI 6::IRGC 69058-1::[IRIS 313-8739]	IRIS 313-8739	IRGC 126090	admix	10	C
TAMASHIRO HIKARI::IRGC 74534-1::[IRIS 313-10077]	IRIS 313-10077	IRGC 125917	indx	10	C
JACINTO::GERVEX 1653-C1::[IRIS 313-8186]	IRIS 313-8186	IRGC 122122	trop	10	C
ULLAL::GERVEX 556-C1::[IRIS 313-8097]	IRIS 313-8097	IRGC 122271	temp	10	C
A 201::GERVEX 1638-C1::[IRIS 313-8173]	IRIS 313-8173	IRGC 121959	trop	10	C
GOLFO::GERVEX 118-C1::[IRIS 313-8044]	IRIS 313-8044	IRGC 122065	trop	10	C
DELLMONT::GERVEX 1647-C1::[IRIS 313-8180]	IRIS 313-8180	IRGC 122035	trop	10	C
FRAGANCE::GERVEX 1651-C1::[IRIS 313-8184]	IRIS 313-8184	IRGC 122050	admix	10	C
L 205::GERVEX 1659-C1::[IRIS 313-8192]	IRIS 313-8192	IRGC 122144	trop	10	C
YRM 6-2::GERVEX 1508-C1::[IRIS 313-8164]	IRIS 313-8164	IRGC 122300	temp	10	C
GLADIO::GERVEX 1652-C1::[IRIS 313-8185]	IRIS 313-8185	IRGC 122061	trop	10	C
WAS 173-B-B-6-2-2::C1::[IRIS 313-7808]	IRIS 313-7808	IRGC 122285	ind1B	10	C
IR 22::IRGC 11356-C1::[IRIS 313-7688]	IRIS 313-7688	IRGC 122091	ind1B	10	C
SONA::IRGC 26971-C1::[IRIS 313-7780]	IRIS 313-7780	IRGC 122255	indx	10	C
WAS 33-B-B-15-1-4-5::C1::[IRIS 313-7826]	IRIS 313-7826	IRGC 122292	ind1B	10	C
WAS 170-B-B-1-1::C1::[IRIS 313-7807]	IRIS 313-7807	IRGC 122284	ind1B	10	C
IR 2307-247-2-2-3::IRGC 77982-C1::[IRIS 313-7689]	IRIS 313-7689	IRGC 122092	ind1B	10	C
SAMBALA MALO::C1::[IRIS 313-7770]	IRIS 313-7770	IRGC 122239	ind1B	10	C
IR 19746-28-2-2::IRGC 78072-C1::[IRIS 313-7685]	IRIS 313-7685	IRGC 122089	ind1B	10	C
TSIPALA 1231::GERVEX 8418-C1::[IRIS 313-7792]	IRIS 313-7792	IRGC 124425	indx	10	C
WAS 206-B-B-2-2-1::C1::[IRIS 313-7820]	IRIS 313-7820	IRGC 122290	ind1B	10	C
SAHEL 108::C1::[IRIS 313-7766]	IRIS 313-7766	IRGC 122232	ind1B	10	C
CICA 8::C1::[IRIS 313-7664]	IRIS 313-7664	IRGC 122011	ind1B	10	C
IR 72967-12-2-3::C1::[IRIS 313-7911]	IRIS 313-7911	IRGC 122111	ind1B	10	C
KOGONI 91-1::C1::[IRIS 313-7719]	IRIS 313-7719	IRGC 122140	indx	10	C
CNA 4081::GERVEX 1494-C1::[IRIS 313-8161]	IRIS 313-8161	IRGC 122017	ind1B	10	C
FIDJI::GERVEX 1636-C1::[IRIS 313-8172]	IRIS 313-8172	IRGC 122048	admix	10	C
CAMPECHE A 79::IRGC 51102-1::[IRIS 313-11437]	IRIS 313-11437	IRGC 127246	ind1B	10	C
MERLE::GERVEX 1685-C1::[IRIS 313-8215]	IRIS 313-8215	IRGC 122168	indx	10	C
BARI SUTAR::IRGC 52410-1::[IRIS 313-11454]	IRIS 313-11454	IRGC 127211	aus	10	C
CIPPI::IRGC 52415-1::[IRIS 313-11455]	IRIS 313-11455	IRGC 128268	aus	10	C
KARAHANI::IRGC 52664-1::[IRIS 313-11458]	IRIS 313-11458	IRGC 128333	aus	10	C
VAIKATHARYAN::IRGC 52805-1::[IRIS 313-11461]	IRIS 313-11461	IRGC 127881	ind2	10	C
KATSIYAM TABAO::IRGC 52855-1::[IRIS 313-11463]	IRIS 313-11463	IRGC 127499	indx	10	C
PR 106::IRGC 53418-1::[IRIS 313-11480]	IRIS 313-11480	IRGC 127742	ind1B	10	C
BINNAFUL::IRGC 53479-1::[IRIS 313-11481]	IRIS 313-11481	IRGC 127228	aus	10	C
RAMINAD (GERMAN)::IRGC 53058-1::[IRIS 313-11485]	IRIS 313-11485		ind3	10	C
BIR BAHADUR::IRGC 53889-1::[IRIS 313-11491]	IRIS 313-11491	IRGC 127230	ind2	10	C
SKK::IRGC 54356-1::[IRIS 313-11500]	IRIS 313-11500	IRGC 127816	ind2	10	C
A 69-1::IRGC 55305-1::[IRIS 313-11510]	IRIS 313-11510	IRGC 127102	indx	10	C
CHATO::IRGC 55825-1::[IRIS 313-11513]	IRIS 313-11513	IRGC 127269	ind1B	10	C
ADIALLO::IRGC 56264-1::[IRIS 313-11523]	IRIS 313-11523	IRGC 127106	indx	10	C
NAHNG KHAO BOW::IRGC 57377-1::[IRIS 313-11534]	IRIS 313-11534		ind3	10	C
J 6 IR 520 (WC 693)::IRGC 57600-1::[IRIS 313-11538]	IRIS 313-11538	IRGC 127447	ind1B	10	C
TAUNGYA SABA::IRGC 58226-1::[IRIS 313-11549]	IRIS 313-11549	IRGC 128483	indx	10	C
PA RABICHINA::IRGC 58609-1::[IRIS 313-11554]	IRIS 313-11554	IRGC 132291	ind3	10	C
BANGLA::IRGC 58876-1::[IRIS 313-11561]	IRIS 313-11561	IRGC 128238	ind2	10	C
IR 4432-28-5::IRGC 55952-1::[IRIS 313-11517]	IRIS 313-11517	IRGC 127438	ind1B	10	C
KUSUM KATIKI::IRGC 59099-1::[IRIS 313-11565]	IRIS 313-11565	IRGC 127536	ind2	10	C
SATHIYA::IRGC 59225-1::[IRIS 313-11568]	IRIS 313-11568	IRGC 127789	ind1A	10	C
BAI MI TIE QIU::IRGC 59414-1::[IRIS 313-11572]	IRIS 313-11572	IRGC 127201	ind1A	10	C
GAO LIANG ZAO::IRGC 59563-1::[IRIS 313-11573]	IRIS 313-11573	IRGC 127379	indx	10	C
JIANG HUI DAO::IRGC 59688-1::[IRIS 313-11576]	IRIS 313-11576	IRGC 127459	indx	10	C
SHAN GU::IRGC 59870-1::[IRIS 313-11579]	IRIS 313-11579	IRGC 127797	ind1A	10	C
TAI ZHOU XIAN::IRGC 59912-1::[IRIS 313-11580]	IRIS 313-11580	IRGC 127840	indx	10	C
MR 69::IRGC 60188-1::[IRIS 313-11588]	IRIS 313-11588	IRGC 127636	ind3	10	C
CHAN THANH HOA::IRGC 60647-1::[IRIS 313-11594]	IRIS 313-11594	IRGC 127259	indx	10	C
GODADANI::IRGC 60944-1::[IRIS 313-11598]	IRIS 313-11598	IRGC 127387	admix	10	C
JUGRAY::IRGC 60960-1::[IRIS 313-11599]	IRIS 313-11599	IRGC 127468	ind2	10	C
KOTODESHI::IRGC 60982-1::[IRIS 313-11600]	IRIS 313-11600	IRGC 128353	ind2	10	C
UPRH 33::IRGC 61505-1::[IRIS 313-11617]	IRIS 313-11617	IRGC 128495	aus	10	C
UPRH 166::IRGC 61615-1::[IRIS 313-11619]	IRIS 313-11619	IRGC 127875	aus	10	C
JUAN YE LAI::IRGC 61825-1::[IRIS 313-11622]	IRIS 313-11622	IRGC 127467	ind1A	10	C
NCS 271 A::IRGC 62216-1::[IRIS 313-11636]	IRIS 313-11636	IRGC 127654	aus	10	C
NCS 331::IRGC 62247-1::[IRIS 313-11638]	IRIS 313-11638	IRGC 127656	ind2	10	C
NCS 349::IRGC 62257-1::[IRIS 313-11639]	IRIS 313-11639	IRGC 127657	indx	10	C
MAE HAWM::IRGC 61283-1::[IRIS 313-11609]	IRIS 313-11609	IRGC 127587	ind3	10	C
NCS 901 A::IRGC 62568-1::[IRIS 313-11650]	IRIS 313-11650	IRGC 127668	ind2	10	C
KHAO BUN MI::IRGC 64366-2::[IRIS 313-11680]	IRIS 313-11680	IRGC 132346	ind3	10	C
GUANG QING 334::IRGC 67132-1::[IRIS 313-11726]	IRIS 313-11726	IRGC 127393	ind1A	10	C
MEI LIU ZAO 5::IRGC 67231-1::[IRIS 313-11729]	IRIS 313-11729	IRGC 127622	indx	10	C
QING TAI AI::IRGC 67273-1::[IRIS 313-11731]	IRIS 313-11731	IRGC 127754	indx	10	C
QING ZAO 3::IRGC 67281-1::[IRIS 313-11732]	IRIS 313-11732	IRGC 127755	ind1A	10	C
SHUANG BAI AI 2::IRGC 67309-1::[IRIS 313-11733]	IRIS 313-11733	IRGC 127801	ind1A	10	C
L 10595::IRGC 68109-1::[IRIS 313-11750]	IRIS 313-11750	IRGC 127538	indx	10	C
L 10833::IRGC 68121-1::[IRIS 313-11751]	IRIS 313-11751	IRGC 127539	indx	10	C
M 6034-1::IRGC 68193-1::[IRIS 313-11752]	IRIS 313-11752	IRGC 127584	ind1A	10	C
KHAO' NOK 4::IRGC 65932-1::[IRIS 313-11706]	IRIS 313-11706	IRGC 132001	ind3	10	C
KATUMANI::IRGC 69695-1::[IRIS 313-11779]	IRIS 313-11779	IRGC 127500	ind3	10
MBEIMBEIHUN::IRGC 69730-1::[IRIS 313-11784]	IRIS 313-11784	IRGC 127619	ind1B	10	C
MOSHI::IRGC 69737-1::[IRIS 313-11785]	IRIS 313-11785	IRGC 127631	ind3	10	C
FAN WU::IRGC 70245-1::[IRIS 313-11801]	IRIS 313-11801	IRGC 127368	indx	10	C
QUN XUAN ZAO::IRGC 70371-1::[IRIS 313-11804]	IRIS 313-11804	IRGC 128441	ind1A	10	C
R 582::IRGC 70504-1::[IRIS 313-11807]	IRIS 313-11807	IRGC 127757	indx	10	C
KARI GURMATIA::IRGC 70850-1::[IRIS 313-11827]	IRIS 313-11827		ind2	10	C
BOO MAE::IRGC 71058-1::[IRIS 313-11833]	IRIS 313-11833	IRGC 132276	ind3	10	C
SESAT JADI::IRGC 71834-1::[IRIS 313-11850]	IRIS 313-11850	IRGC 132041	ind3	10	C
BAI MI ZAI 7::IRGC 71940-1::[IRIS 313-11852]	IRIS 313-11852	IRGC 127202	ind1A	10	C
CHI GU::IRGC 71988-1::[IRIS 313-11854]	IRIS 313-11854	IRGC 127276	ind1A	10	C
DONG DU::IRGC 72037-1::[IRIS 313-11859]	IRIS 313-11859	IRGC 127339	ind1A	10	C
GUA PAI GU::IRGC 72078-1::[IRIS 313-11860]	IRIS 313-11860	IRGC 127394	ind1A	10	C
E ZI 100::IRGC 70192-1::[IRIS 313-11798]	IRIS 313-11798	IRGC 127365	ind1B	10	C
HEI YAN ZHAN::IRGC 72090-1::[IRIS 313-11861]	IRIS 313-11861	IRGC 127405	ind1A	10	C
HONG DU BAI::IRGC 72098-1::[IRIS 313-11863]	IRIS 313-11863	IRGC 127413	ind1A	10	C
JIANG ER ZAO::IRGC 72152-1::[IRIS 313-11866]	IRIS 313-11866	IRGC 127458	ind1A	10	C
LIU LI YOU::IRGC 72198-1::[IRIS 313-11868]	IRIS 313-11868	IRGC 127569	ind1A	10	C
MA WEI ZHAN::IRGC 72220-1::[IRIS 313-11869]	IRIS 313-11869	IRGC 127615	ind1A	10	C
NAN JING XIAO DAO::IRGC 72236-2::[IRIS 313-11870]	IRIS 313-11870	IRGC 132429	ind1A	10	C
E ZI 110::IRGC 70201-1::[IRIS 313-11799]	IRIS 313-11799	IRGC 127366	ind1A	10	C
SAN ZHAO QI::IRGC 72289-1::[IRIS 313-11871]	IRIS 313-11871	IRGC 127787	ind1A	10	C
LIU TIAO XIAN::IRGC 72758-1::[IRIS 313-11881]	IRIS 313-11881	IRGC 127570	ind1A	10	C
YANG WAN XIAN::IRGC 72886-1::[IRIS 313-11885]	IRIS 313-11885	IRGC 127899	ind1A	10	C
YUN NAN ZHAN::IRGC 74272-1::[IRIS 313-11911]	IRIS 313-11911	IRGC 127908	ind1A	10	C
IR 19058-107-1::IRGC 72997-1::[IRIS 313-11887]	IRIS 313-11887	IRGC 127434	ind1B	10	C
KANGRI::IRGC 73104-1::[IRIS 313-11888]	IRIS 313-11888	IRGC 127488	aus	10	C
MURGI BRINJ::IRGC 73109-1::[IRIS 313-11889]	IRIS 313-11889	IRGC 127639	indx	10	C
NEANG MINH TONN::IRGC 75366-2::[IRIS 313-11936]	IRIS 313-11936		ind3	10	C
MOUI SAMBA::IRGC 75751-1::[IRIS 313-11941]	IRIS 313-11941	IRGC 128394	ind1B	10	C
I 814::IRGC 76028-1::[IRIS 313-11944]	IRIS 313-11944	IRGC 127426	ind1A	10	C
LIU HE XI HE::IRGC 76661-1::[IRIS 313-11949]	IRIS 313-11949	IRGC 127568	ind1A	10	C
DAW LUEY 4-3::IRGC 76929-1::[IRIS 313-11957]	IRIS 313-11957	IRGC 127305	indx	10	C
PORONG::IRGC 76983-1::[IRIS 313-11960]	IRIS 313-11960	IRGC 127740	ind1B	10	C
IN TOK::IRGC 77071-1::[IRIS 313-11961]	IRIS 313-11961	IRGC 127432	ind3	10	C
QI GU::IRGC 77381-1::[IRIS 313-11966]	IRIS 313-11966	IRGC 127752	ind1A	10	C
ZHAO DAN AI::IRGC 77422-1::[IRIS 313-11968]	IRIS 313-11968	IRGC 127913	ind1A	10	C
SHYAMJIRA::IRGC 77522-1::[IRIS 313-11969]	IRIS 313-11969	IRGC 135795	ind2	10	C
IR 5657-33-2::IRGC 77992-1::[IRIS 313-11978]	IRIS 313-11978	IRGC 127440	ind1B	10	C
IR 19661-364-1-2-3::IRGC 78061-1::[IRIS 313-11979]	IRIS 313-11979	IRGC 127435	ind1B	10	C
CHON::IRGC 78776-1::[IRIS 313-11991]	IRIS 313-11991	IRGC 127282	ind3	10	C
BARUM::IRGC 79108-1::[IRIS 313-11997]	IRIS 313-11997	IRGC 127213	ind3	10	C
HSINCHU AI CHIO CHIENG::IRGC 78182-1::[IRIS 313-11980]	IRIS 313-11980	IRGC 127420	ind1A	10	C
LARA BORO::IRGC 79342-1::[IRIS 313-12002]	IRIS 313-12002	IRGC 127553	aus	10	C
CHE MAH::IRGC 79480-1::[IRIS 313-12005]	IRIS 313-12005	IRGC 132395	ind3	10	C
YU TOU ZHONG::IRGC 79749-1::[IRIS 313-12011]	IRIS 313-12011	IRGC 128510	indx	10	C
ACEH (SELECTION)::IRGC 80233-1::[IRIS 313-12027]	IRIS 313-12027	IRGC 131962	ind3	10	C
KUJAM KURIT::IRGC 81477-1::[IRIS 313-12046]	IRIS 313-12046	IRGC 132282	ind3	10	C
LEMAK RUSA::IRGC 81486-1::[IRIS 313-12047]	IRIS 313-12047	IRGC 132008	ind3	10	C
LI TOU ZHAN::IRGC 78550-1::[IRIS 313-11985]	IRIS 313-11985	IRGC 127567	indx	10	C
LAL MOTI::IRGC 82168-1::[IRIS 313-12055]	IRIS 313-12055	IRGC 127545	aus	10	C
AI JIAO ZI::IRGC 82255-1::[IRIS 313-12057]	IRIS 313-12057	IRGC 127116	indx	10	C
OVIBENAMPOTAKA + OVIBE + MAKALIOKA::IRGC 84756-1::[IRIS 313-12118]	IRIS 313-12118	IRGC 127691	ind2	10	C
PERUBAK LUEY::IRGC 86436-1::[IRIS 313-12135]	IRIS 313-12135	IRGC 127726	ind1B	10	C
AE NOUA::IRGC 89308-1::[IRIS 313-12185]	IRIS 313-12185	IRGC 127110	indx	10	C
DO NOUAN::IRGC 89648-1::[IRIS 313-12193]	IRIS 313-12193	IRGC 127341	ind3	10	C
CHAM TON::IRGC 90600-1::[IRIS 313-12210]	IRIS 313-12210	IRGC 127257	indx	10	C
TAM::IRGC 92253-1::[IRIS 313-12229]	IRIS 313-12229	IRGC 127843	ind3	10	C
TE SAN AI 2::IRGC 93355-1::[IRIS 313-12232]	IRIS 313-12232	IRGC 127852	indx	10	C
ANLINGWUBAILI::IRGC 93363-1::[IRIS 313-12234]	IRIS 313-12234	IRGC 127124	ind1B	10	C
DAMNOEUB KRAMOUM::IRGC 94084-2::[IRIS 313-12247]	IRIS 313-12247	IRGC 128026	ind3	10	C
TOAM JUM::IRGC 96077-1::[IRIS 313-12270]	IRIS 313-12270	IRGC 127864	indx	10	C
MAKALIOKA::IRGC 97193-1::[IRIS 313-12280]	IRIS 313-12280	IRGC 132013	indx	10	C
VARY GONY::IRGC 97308-2::[IRIS 313-12284]	IRIS 313-12284	IRGC 128200	ind2	10	C
NGA CHEKH FAT::IRGC 97701-2::[IRIS 313-12291]	IRIS 313-12291	IRGC 132358	indx	10	C
EMAHTAKYAN::IRGC 97789-1::[IRIS 313-12292]	IRIS 313-12292	IRGC 127358	ind3	10	C
LOUK PASOM::IRGC 98136-1::[IRIS 313-12297]	IRIS 313-12297	IRGC 127576	indx	10	C
LG 10178::IRGC 98526-1::[IRIS 313-12301]	IRIS 313-12301	IRGC 127556	indx	10	C
LG 4153::IRGC 98528-1::[IRIS 313-12302]	IRIS 313-12302	IRGC 127560	ind3	10	C
SAM SI::IRGC 99020-1::[IRIS 313-12308]	IRIS 313-12308	IRGC 127782	ind3	10	C
SANPATONG NYAY::IRGC 99050-1::[IRIS 313-12309]	IRIS 313-12309	IRGC 127785	ind3	10	C
PSBRC 18::IRGC 99639-1::[IRIS 313-12319]	IRIS 313-12319	IRGC 127743	ind1B	10	C
DISSI::IRGC 101346-1::[IRIS 313-12325]	IRIS 313-12325	IRGC 127321	ind2	10	C
CHAO DO::IRGC 106666-1::[IRIS 313-12329]	IRIS 313-12329	IRGC 128258	indx	10	C
NASAENG::IRGC 107819-1::[IRIS 313-12355]	IRIS 313-12355	IRGC 127650	indx	10	C
LING TA 150::IRGC 1106-1::[IRIS 313-10452]	IRIS 313-10452	IRGC 127565	ind1A	10	C
PACHCHAIPERUMAL 2462-11::IRGC 3474-1::[IRIS 313-10476]	IRIS 313-10476	IRGC 127698	ind2	10	C
PULUT NANGKA 16::IRGC 3630-2::[IRIS 313-10480]	IRIS 313-10480	IRGC 132365	indx	10	C
CE IN TSAN::IRGC 4362-1::[IRIS 313-10497]	IRIS 313-10497	IRGC 127249	ind1A	10	C
MAGSIING::IRGC 5211-1::[IRIS 313-10510]	IRIS 313-10510	IRGC 127589	indx	10	C
LUBANG PUTI::IRGC 5429-1::[IRIS 313-10513]	IRIS 313-10513	IRGC 127579	indx	10	C
TAICHUNG WOO GEN 2::IRGC 5525-1::[IRIS 313-10515]	IRIS 313-10515	IRGC 127836	ind1A	10	C
O. SATIVA::IRGC 5779-1::[IRIS 313-10516]	IRIS 313-10516	IRGC 127689	indx	10	C
D 204-1::IRGC 6445-1::[IRIS 313-10534]	IRIS 313-10534	IRGC 127290	aus	10	C
BELLO::IRGC 6658-2::[IRIS 313-10542]	IRIS 313-10542	IRGC 127992	ind2	10	C
LUA HUONG T 1::IRGC 7082-2::[IRIS 313-10555]	IRIS 313-10555	IRGC 128098	ind3	10	C
SOSSOKA OULE::IRGC 7850-2::[IRIS 313-10573]	IRIS 313-10573	IRGC 128168	ind2	10	C
KAYANGYA D 402::IRGC 7927-2::[IRIS 313-10575]	IRIS 313-10575	IRGC 128074	indx	10	C
UKON NISHIKI::IRGC 8314-1::[IRIS 313-10585]	IRIS 313-10585	IRGC 128494	admix	10	C
DB 3::IRGC 8361-1::[IRIS 313-10587]	IRIS 313-10587	IRGC 127308	aus	10	C
DM 49::IRGC 8775-1::[IRIS 313-10602]	IRIS 313-10602	IRGC 127329	aus	10	C
DV 2::IRGC 8806-1::[IRIS 313-10604]	IRIS 313-10604	IRGC 127347	aus	10	C
T 21::IRGC 8892-1::[IRIS 313-10608]	IRIS 313-10608	IRGC 127832	aus	10	C
BONGOLON::IRGC 13094-1::[IRIS 313-10684]	IRIS 313-10684	IRGC 135740	ind3	10	C
PADI TIMBUN::IRGC 13451-1::[IRIS 313-10688]	IRIS 313-10688	IRGC 135782	ind3	10	C
BARKHE TAULI::IRGC 16116-1::[IRIS 313-10731]	IRIS 313-10731	IRGC 127212	ind1A	10	C
LAL SAR::IRGC 16185-1::[IRIS 313-10735]	IRIS 313-10735	IRGC 127546	aus	10	C
RERM BILASH::IRGC 16273-2::[IRIS 313-10736]	IRIS 313-10736	IRGC 128149	aus	10	C
MAMAS::IRGC 16503-1::[IRIS 313-10742]	IRIS 313-10742	IRGC 127600	ind3	10	C
ZACATEPEC::IRGC 16901-2::[IRIS 313-10753]	IRIS 313-10753	IRGC 128205	ind1B	10	C
KH 998::IRGC 16948-2::[IRIS 313-10754]	IRIS 313-10754	IRGC 128081	indx	10	C
GOJOT::IRGC 17669-1::[IRIS 313-10772]	IRIS 313-10772	IRGC 127388	ind3	10	C
MANGSUR::IRGC 18187-1::[IRIS 313-10791]	IRIS 313-10791	IRGC 127602	ind3	10	C
TJ PERAK::IRGC 19141-1::[IRIS 313-10821]	IRIS 313-10821	IRGC 127862	ind3	10	C
EDAKKADAN 0-69-27::IRGC 19560-1::[IRIS 313-10833]	IRIS 313-10833	IRGC 127355	ind2	10	C
INDO NO 7505::IRGC 20162-2::[IRIS 313-10844]	IRIS 313-10844	IRGC 128058	ind3	10	C
ARC 7001::IRGC 20436-1::[IRIS 313-10849]	IRIS 313-10849	IRGC 127166	aus	10	C
ARC 10145::IRGC 20744-1::[IRIS 313-10854]	IRIS 313-10854	IRGC 127127	aus	10	C
ARC 12021::IRGC 21837-1::[IRIS 313-10875]	IRIS 313-10875	IRGC 127141	aus	10	C
ARC 12101::IRGC 21907-1::[IRIS 313-10878]	IRIS 313-10878	IRGC 127144	aus	10	C
ARC 13204::IRGC 22558-1::[IRIS 313-10894]	IRIS 313-10894	IRGC 127150	admix	10	C
KUOL DAUN THNONG::IRGC 22986-1::[IRIS 313-10905]	IRIS 313-10905		ind3	10	C
MOROM::IRGC 23016-2::[IRIS 313-10908]	IRIS 313-10908	IRGC 128112	ind3	10	C
NEANG CHAN::IRGC 23034-1::[IRIS 313-10909]	IRIS 313-10909	IRGC 135776	ind3	10	C
NEANG SAATH K 45::IRGC 23109-2::[IRIS 313-10912]	IRIS 313-10912		ind3	10	C
PHAT PRORMOL::IRGC 23143-1::[IRIS 313-10913]	IRIS 313-10913		ind3	10	C
KHAO PHAE HOM::IRGC 23518-2::[IRIS 313-10921]	IRIS 313-10921	IRGC 132427	indx	10	C
KAMULI::IRGC 23928-1::[IRIS 313-10925]	IRIS 313-10925	IRGC 127485	aus	10	C
KHAO' SIM::IRGC 24094-1::[IRIS 313-10928]	IRIS 313-10928	IRGC 128342	ind3	10	C
PULUT WAJIT::IRGC 24624-1::[IRIS 313-10937]	IRIS 313-10937	IRGC 135788	ind3	10	C
ANG KANG K P::IRGC 22716-2::[IRIS 313-10898]	IRIS 313-10898	IRGC 127928	ind3	10	C
SIPULUT SUBANG::IRGC 24824-2::[IRIS 313-10944]	IRIS 313-10944	IRGC 132269	ind3	10	C
TARING PELUNDUK::IRGC 25821-2::[IRIS 313-10961]	IRIS 313-10961		ind3	10	C
DAMNOEUB POR HING::IRGC 22841-2::[IRIS 313-10900]	IRIS 313-10900	IRGC 132331	ind3	10	C
KATAKCHIKON::IRGC 25880-1::[IRIS 313-10963]	IRIS 313-10963	IRGC 127497	aus	10	C
IH PEN SHIM MING::IRGC 26067-1::[IRIS 313-10968]	IRIS 313-10968	IRGC 127428	ind1A	10	C
SUNAR::IRGC 27470-1::[IRIS 313-11011]	IRIS 313-11011	IRGC 127830	indx	10	C
BOTESWAR 2::IRGC 27536-1::[IRIS 313-11013]	IRIS 313-11013	IRGC 127236	aus	10	C
CHAKILA::IRGC 27540-1::[IRIS 313-11014]	IRIS 313-11014	IRGC 127253	aus	10	C
HANPA::IRGC 27547-2::[IRIS 313-11015]	IRIS 313-11015	IRGC 128050	aus	10	C
KWANG LU AI 4::IRGC 28480-2::[IRIS 313-11039]	IRIS 313-11039	IRGC 128093	ind1A	10	C
AUS 219::IRGC 29031-1::[IRIS 313-11049]	IRIS 313-11049	IRGC 127179	aus	10	C
AUS 233::IRGC 29036-1::[IRIS 313-11050]	IRIS 313-11050	IRGC 127180	aus	10	C
AUS 242::IRGC 29040-1::[IRIS 313-11051]	IRIS 313-11051	IRGC 127181	aus	10	C
AUS 295::IRGC 29083-1::[IRIS 313-11054]	IRIS 313-11054	IRGC 127184	aus	10	C
AUS 301::IRGC 29089-1::[IRIS 313-11056]	IRIS 313-11056	IRGC 127186	aus	10	C
KALIBORO 600::IRGC 29367-1::[IRIS 313-11067]	IRIS 313-11067	IRGC 127481	aus	10	C
CHAO LEP NOK::IRGC 29451-2::[IRIS 313-11072]	IRIS 313-11072	IRGC 128012	ind3	10	C
ASE BAKKA LOMPO::IRGC 26988-2::[IRIS 313-10995]	IRIS 313-10995	IRGC 127976	ind3	10	C
LAI NOK KHA::IRGC 29604-2::[IRIS 313-11076]	IRIS 313-11076	IRGC 128094	ind3	10	C
NON HAI::IRGC 29636-2::[IRIS 313-11078]	IRIS 313-11078	IRGC 132359	indx	10	C
THAO LOUANG::IRGC 29688-2::[IRIS 313-11081]	IRIS 313-11081	IRGC 128184	ind3	10	C
Y 115::IRGC 30856-2::[IRIS 313-11101]	IRIS 313-11101	IRGC 128202	indx	10	C
EA DAM HANG DOK::IRGC 29698-2::[IRIS 313-11082]	IRIS 313-11082	IRGC 128036	ind3	10	C
NEP BUNG::IRGC 32207-1::[IRIS 313-11119]	IRIS 313-11119		indx	10	C
IR 1813-694-2::IRGC 32656-2::[IRIS 313-11122]	IRIS 313-11122	IRGC 128059	ind1B	10	C
KABIN::IRGC 29752-1::[IRIS 313-11084]	IRIS 313-11084		ind3	10	C
MANSAT 3::IRGC 33341-1::[IRIS 313-11134]	IRIS 313-11134	IRGC 135771	indx	10	C
SHWEPULAY::IRGC 33696-2::[IRIS 313-11142]	IRIS 313-11142	IRGC 128162	ind3	10	C
THEEDAT NGASEIN::IRGC 33779-2::[IRIS 313-11146]	IRIS 313-11146	IRGC 128185	indx	10	C
NAN ERH AI 5::IRGC 34255-1::[IRIS 313-11158]	IRIS 313-11158	IRGC 127644	ind1A	10	C
NATEL BORO::IRGC 34749-1::[IRIS 313-11163]	IRIS 313-11163	IRGC 127652	aus	10	C
BHUT MURI::IRGC 34861-1::[IRIS 313-11166]	IRIS 313-11166	IRGC 127224	aus	10	C
KADA CHOPA::IRGC 34954-1::[IRIS 313-11168]	IRIS 313-11168	IRGC 127473	aus	10	C
RANI BHOG::IRGC 35109-1::[IRIS 313-11172]	IRIS 313-11172	IRGC 127762	aus	10	C
K 17-9-1-1::IRGC 36778-1::[IRIS 313-11197]	IRIS 313-11197	IRGC 127471	indx	10	C
GOCHIAGARI::IRGC 37086-2::[IRIS 313-11203]	IRIS 313-11203	IRGC 128044	ind2	10	C
ZARBASAIL::IRGC 37346-1::[IRIS 313-11210]	IRIS 313-11210	IRGC 127911	aus	10	C
SHITTA AMAN::IRGC 37596-1::[IRIS 313-11214]	IRIS 313-11214	IRGC 127799	aus	10	C
BLACK 28-564::IRGC 37815-2::[IRIS 313-11219]	IRIS 313-11219	IRGC 127998	ind2	10	C
SADAJIRA 19-317::IRGC 38344-2::[IRIS 313-11227]	IRIS 313-11227	IRGC 128154	ind2	10	C
STRAW 23-471::IRGC 38456-1::[IRIS 313-11231]	IRIS 313-11231	IRGC 135799	ind2	10	C
TAICHUNG SEN YU 214::IRGC 38899-1::[IRIS 313-11237]	IRIS 313-11237	IRGC 127835	ind1B	10	C
RP 20-12::IRGC 40031-2::[IRIS 313-11245]	IRIS 313-11245	IRGC 128151	indx	10	C
RP 1153-20-14::IRGC 40131-2::[IRIS 313-11247]	IRIS 313-11247	IRGC 132431	indx	10	C
IR 4535-PP 23-6-8-1::IRGC 40402-2::[IRIS 313-11249]	IRIS 313-11249	IRGC 132341	indx	10	C
SML CAMPONI::IRGC 40642-1::[IRIS 313-11253]	IRIS 313-11253		indx	10	C
ARC 13785::IRGC 41218-2::[IRIS 313-11261]	IRIS 313-11261	IRGC 127951	indx	10	C
TAMBA PERAK::IRGC 35534-2::[IRIS 313-11181]	IRIS 313-11181	IRGC 128179	ind3	10	C
ARC 14975::IRGC 41848-1::[IRIS 313-11275]	IRIS 313-11275	IRGC 127156	indx	10	C
ARC 15743::IRGC 42127-2::[IRIS 313-11283]	IRIS 313-11283	IRGC 132320	indx	10	C
ARC 7425::IRGC 42538-1::[IRIS 313-11291]	IRIS 313-11291	IRGC 127170	aus	10	C
ARC 10120::IRGC 42557-2::[IRIS 313-11292]	IRIS 313-11292	IRGC 127929	indx	10	C
ARC 11245::IRGC 42651-2::[IRIS 313-11294]	IRIS 313-11294	IRGC 127936	ind2	10	C
ARC 14299::IRGC 42889-2::[IRIS 313-11299]	IRIS 313-11299	IRGC 127954	indx	10	C
ARC 14868::IRGC 43009-2::[IRIS 313-11301]	IRIS 313-11301	IRGC 127963	ind2	10	C
ARC 14899::IRGC 43016-1::[IRIS 313-11302]	IRIS 313-11302	IRGC 127154	indx	10	C
ARC 15862::IRGC 43242-1::[IRIS 313-11309]	IRIS 313-11309	IRGC 128229	indx	10	C
SI RANTING::IRGC 43645-2::[IRIS 313-11317]	IRIS 313-11317	IRGC 128167	ind3	10	C
TUBU::IRGC 43677-2::[IRIS 313-11318]	IRIS 313-11318	IRGC 128195	ind3	10	C
KALABOKRI::IRGC 43872-1::[IRIS 313-11324]	IRIS 313-11324	IRGC 127477	aus	10	C
BLM 70::IRGC 43989-1::[IRIS 313-11325]	IRIS 313-11325	IRGC 135739	indx	10	C
BR 51-115-4::IRGC 43999-1::[IRIS 313-11326]	IRIS 313-11326	IRGC 127237	indx	10	C
ARC 14756::IRGC 41736-1::[IRIS 313-11272]	IRIS 313-11272	IRGC 127153	aus	10	C
MILAGROSA::IRGC 44634-2::[IRIS 313-11339]	IRIS 313-11339	IRGC 128109	ind2	10	C
WAGWAG PUTI::IRGC 44804-2::[IRIS 313-11346]	IRIS 313-11346	IRGC 132371	ind1B	10	C
CAC 75::IRGC 45352-2::[IRIS 313-11354]	IRIS 313-11354	IRGC 128008	ind2	10	C
CR 579-1-3::IRGC 45443-2::[IRIS 313-11357]	IRIS 313-11357	IRGC 128021	ind1B	10	C
DAHARNAGRA::IRGC 45465-2::[IRIS 313-11359]	IRIS 313-11359	IRGC 128024	ind2	10	C
SATHI::IRGC 46659-1::[IRIS 313-11371]	IRIS 313-11371	IRGC 127788	aus	10	C
KHAO DAWK MALI TIA::IRGC 47773-2::[IRIS 313-11386]	IRIS 313-11386	IRGC 128083	ind3	10	C
LEUANG PRA TAHN::IRGC 48292-2::[IRIS 313-11389]	IRIS 313-11389		ind3	10	C
RAYDHAN 1::IRGC 49127-2::[IRIS 313-11399]	IRIS 313-11399	IRGC 128148	indx	10	C
SUITE JORA::IRGC 49257-2::[IRIS 313-11402]	IRIS 313-11402	IRGC 128174	indx	10	C
AEB 368 RIP P TYPE ADT::IRGC 49359-2::[IRIS 313-11403]	IRIS 313-11403	IRGC 127923	indx	10
A 28-6::IRGC 49409-2::[IRIS 313-11406]	IRIS 313-11406	IRGC 127921	ind3	10	C
PISINI::IRGC 50035-2::[IRIS 313-11420]	IRIS 313-11420	IRGC 128138	ind2	10	C
VIETNAM ZAODAO::[B009]	B009	IRGC 136065	ind1A	10	C
ROHINI::[B032]	B032	IRGC 136034	ind1B	10	C
K 24::[B040]	B040	IRGC 135962	indx	10	C
SANTIANNUO::[B044]	B044	IRGC 136042	indx	10	C
J34::[B052]	B052	IRGC 135949	ind2	10	C
NANJING 11::[B059]	B059		ind1A	10	C
JINXIBAI2::[B073]	B073		indx	10	C
TAISHANNUO::[B074]	B074		ind1A	10	C
MINBEIWANXIAN::[B076]	B076		indx	10	C
HEIDU 4::[B081]	B081	IRGC 135901	ind1A	10	C
SAN**QISHILUO::[B088]	B088		indx	10	C
XIAOHONGGU::[B091]	B091		indx	10	C
MOWANGGUNEIZA::[B095]	B095		indx	10	C
JINZHINUO4::[B096]	B096		indx	10	C
JIIENUO::[B097]	B097		indx	10	C
JIABALA::[B104]	B104		ind1A	10	C
WENXIANGNUO::[B106]	B106		indx	10	C
AIMAKANG::[B115]	B115		ind1A	10	C
GUANGLUAI 15-1::[B119]	B119		ind1A	10	C
DANGYU 5::[B127]	B127		ind1A	10	C
G ZHENSHAN 97B::[B156]	B156		ind1A	10	C
88B::[B157]	B157		ind1A	10	C
QINGKE::[B164]	B164		aus	10	C
ECIA 179-S13::[B194]	B194	IRGC 135886	ind1B	10	C
TAIZHONGXIANXUAN 2::[B197]	B197		ind1A	10	C
XUANENCHANGTANQINGZHAN::[B214]	B214		ind1B	10	C
HONGGU::[B217]	B217		ind1B	10	C
XIANGWANXIAN 1::[B233]	B233		indx	10	C
GUI 630::[B242]	B242		indx	10	C
LAOZAOGU::[B246]	B246		indx	10	C
XIANGAI B::[B252]	B252		indx	10	C
JIANGNONGZAO 1 B::[B253]	B253		indx	10	C
JINGHU3 B::[B254]	B254		indx	10	C
SANBAILI::[B264]	B264		ind1A	10	C
WUKEZHAN::[B265]	B265		indx	10	C
GUANG LU AI 4::[CX114]	CX114		ind1A	10	C
YUN HUI 72::[CX115]	CX115		indx	10	C
IR65600-27-1-2-2::[CX117]	CX117	IRGC 135930	indx	10	C
YETUOZAI::[CX118]	CX118		indx	10	C
GUANG122::[CX121]	CX121		ind1B	10	C
IRBB7::[CX134]	CX134	IRGC 135948	ind1B	10	C
QD_441::[CX138]	CX138		japx	10	C
CO43::[CX146]	CX146	IRGC 135871	indx	10	C
MR84::[CX156]	CX156	IRGC 135995	indx	10	C
YUEXIANGZHAN::[CX17]	CX17		indx	10	C
IR69428-6-1-1-3-3::[CX205]	CX205	IRGC 135935	japx	10	C
QB_604::[CX210]	CX210	IRGC 136028	admix	10	C
TYPE3::[CX218]	CX218	IRGC 136061	ind1B	10	C
PR106::[CX22]	CX22	IRGC 136022	ind1B	10	C
IR77298-14-1-2::[CX225]	CX225	IRGC 135938	ind1B	10	C
IR06G113::[CX226]	CX226	IRGC 135916	ind1B	10	C
KASALATH::[CX227]	CX227	IRGC 117617	aus	10	C
RASI::[CX23]	CX23		ind3	10	C
IR58821-23-1-3-1::[CX233]	CX233	IRGC 135926	indx	10	C
BW311-9::[CX238]	CX238	IRGC 135854	ind1B	10	C
IRAT144::[CX247]	CX247	IRGC 135942	indx	10	C
CISANGGARUNG::[CX25]	CX25	IRGC 135867	ind1B	10	C
829::[CX250]	CX250	IRGC 135820	ind1B	10	C
PADISENEMOK::[CX263]	CX263	IRGC 136018	indx	10	C
IET1444::[CX267]	CX267	IRGC 135914	indx	10	C
IR26::[CX274]	CX274	IRGC 135919	indx	10	C
IR8192-200-3-3-1-1::[CX276]	CX276	IRGC 135939	ind1B	10	C
C349::[CX286]	CX286		admix	10	C
DUO 57::[CX290]	CX290		ind1B	10	C
IR74::[CX296]	CX296	IRGC 135937	indx	10	C
ZH5::[CX305]	CX305	IRGC 136090	ind1B	10	C
R106::[CX313]	CX313		indx	10	C
ZIDAO::[CX315]	CX315	IRGC 136097	temp	10	C
BAOXUAN 21 B::[CX328]	CX328		ind1A	10	C
JINCHUANYIHAO::[CX329]	CX329	IRGC 135956	temp	10	C
YUEGUANG::[CX330]	CX330	IRGC 136084	temp	10	C
ZHONGHUA 1::[CX348]	CX348	IRGC 136093	ind1B	10	C
KCD1::[CX349]	CX349	IRGC 135965	indx	10	C
BD007::[CX352]	CX352	IRGC 135839	trop	10	C
PSBRC80::[CX357]	CX357	IRGC 136023	ind1B	10	C
G341::[CX361]	CX361		ind1B	10	C
YZX1::[CX362]	CX362		ind1B	10	C
42686::[CX364]	CX364		ind1B	10	C
HUHAN 15::[CX378]	CX378		ind1B	10	C
1088::[CX387]	CX387	IRGC 135812	ind1B	10	C
SARD::[CX392]	CX392	IRGC 136043	indx	10	C
HUANGSIZHAN::[CX393]	CX393		ind1B	10	C
IR64A::[CX403]	CX403		ind1B	10	C
PT60::[CX48]	CX48		indx	10	C
RR2-6::[CX542]	CX542		indx	10	C
ZHONGCHAO 123::[CX57]	CX57		temp	10	C
C418::[CX6]	CX6		admix	10	C
JHONA 349::[CX63]	CX63	IRGC 117769	aus	10	C
BASMATI 385::[CX72]	CX72	IRGC 135838	aro	10	C
CS94::[CX79]	CX79	IRGC 135873	ind1B	10	C
OM1706::[CX80]	CX80	IRGC 136014	ind1B	10	C
C71::[CX85]	CX85		indx	10	C
CHHOMROMG::[CX90]	CX90	IRGC 135863	ind1B	10	C
BUDDA::[CX97]	CX97	IRGC 135851	ind1B	10	C
CX410::[CX410]	CX410		ind1B	10	C
CX411::[CX411]	CX411		ind1B	10	C
CX414::[CX414]	CX414		ind1B	10	C
CX416::[CX416]	CX416		ind1B	10	C
CX417::[CX417]	CX417		ind1B	10	C
CX418::[CX418]	CX418		ind1B	10	C
CX419::[CX419]	CX419		ind1B	10	C
CX420::[CX420]	CX420		ind1B	10	C
CX421::[CX421]	CX421		ind1B	10	C
CX423::[CX423]	CX423		ind1B	10	C
CX424::[CX424]	CX424		ind1B	10	C
CX561::[CX561]	CX561		ind1B	10	C
ARC 11959::IRGC 21780-1::[IRIS 313-8554]	IRIS 313-8554	IRGC 121188	aus	9.5	C
PANNITHI::IRGC 51049-1::[IRIS 313-9949]	IRIS 313-9949	IRGC 126078	trop	9.5	C
AVO::[IRIS 313-8288]	IRIS 313-8288	IRGC 117430	indx	9.5	C
BANIKAT::IRGC 67720-1::[IRIS 313-8988]	IRIS 313-8988	IRGC 125672	ind2	9.5	C
SONAMUKHI::IRGC 46693-1::[IRIS 313-9287]	IRIS 313-9287	IRGC 126161	ind2	9.5	C
WANGA BARUGULU::IRGC 52261-1::[IRIS 313-9611]	IRIS 313-9611	IRGC 125935	ind2	9.5	C
REXMONT::GERVEX 1669-C1::[IRIS 313-8202]	IRIS 313-8202	IRGC 122216	trop	9.5	C
WAS 199-B-1-2-1::C1::[IRIS 313-7816]	IRIS 313-7816	IRGC 122288	ind1B	9.5	C
CULALANSI::IRGC 53109-1::[IRIS 313-11471]	IRIS 313-11471	IRGC 132397	indx	9.5	C
DERAWA::IRGC 64106-1::[IRIS 313-11671]	IRIS 313-11671	IRGC 127313	ind2	9.5	C
PJ 110::IRGC 68981-1::[IRIS 313-11763]	IRIS 313-11763	IRGC 127734	indx	9.5	C
DA GU AI 7::IRGC 70075-1::[IRIS 313-11795]	IRIS 313-11795	IRGC 127291	ind1A	9.5	C
MUAY::IRGC 71318-1::[IRIS 313-11839]	IRIS 313-11839	IRGC 127637	ind3	9.5	C
ARC 10537::IRGC 20981-1::[IRIS 313-10856]	IRIS 313-10856	IRGC 128220	admix	9.5	C
SIGUPAI::IRGC 24642-2::[IRIS 313-10938]	IRIS 313-10938		ind3	9.5	C
GOKAUNG::IRGC 33079-2::[IRIS 313-11128]	IRIS 313-11128	IRGC 128045	indx	9.5	C
DUBRAJ::IRGC 34904-1::[IRIS 313-11167]	IRIS 313-11167	IRGC 127343	ind2	9.5	C
SPR 7284-57-5::IRGC 38649-1::[IRIS 313-11233]	IRIS 313-11233	IRGC 127823	ind1B	9.5	C
IR 9560-2-6-3::IRGC 40451-1::[IRIS 313-11250]	IRIS 313-11250	IRGC 127441	ind1B	9.5	C
IR 4500-5-1-1::IRGC 40552-2::[IRIS 313-11251]	IRIS 313-11251	IRGC 132340	ind1B	9.5	C
SIPULUIK ARANG::IRGC 35488-2::[IRIS 313-11180]	IRIS 313-11180	IRGC 128166	ind3	9.5	C
APYO DAW GYI::IRGC 49386-2::[IRIS 313-11405]	IRIS 313-11405	IRGC 132238	ind3	9.5	C
MALAIHONG::[B010]	B010		ind1A	9.5	C
2037(RAJAHAMSAL)::[B012]	B012	IRGC 135815	ind2	9.5	C
KAHAMU::[B015]	B015	IRGC 135963	ind1A	9.5	C
IR 10179-23-1-3::[B028]	B028	IRGC 135917	indx	9.5	C
DAWANNUO::[B107]	B107		indx	9.5	C
LUKE 3::[B121]	B121		ind1A	9.5	C
XIANGWANXIAN 3::[B125]	B125		indx	9.5	C
HONGAINUO::[B129]	B129		indx	9.5	C
JINNANTE 43B::[B151]	B151		ind1A	9.5	C
LIUSHIZAO::[B163]	B163		ind1A	9.5	C
FANHAOPI::[B221]	B221		ind1A	9.5	C
MEIHUANUO::[B261]	B261		ind1A	9.5	C
SRI RAJA::[CX148]	CX148	IRGC 136050	ind3	9.5	C
IR64-IL::[CX230]	CX230	IRGC 135929	ind1B	9.5	C
SAGCï¼?::[CX346]	CX346	IRGC 136038	indx	9.5	C
IR 45427-2B-2-2B-1-1::G1::[IRIS 313-15899]	IRIS 313-15899	IRGC 126961	indx	9	C
IR 07F287::G1::[IRIS 313-15900]	IRIS 313-15900	IRGC 126960	indx	9	C
SUFAID 246::IRGC 28303-1::[IRIS 313-8390]	IRIS 313-8390	IRGC 121128	aus	9	C
TAK SUFAID::IRGC 73127-1::[IRIS 313-9283]	IRIS 313-9283	IRGC 121134	aus	9	C
PODI HEENATI::IRGC 36345-1::[IRIS 313-9636]	IRIS 313-9636	IRGC 121473	aus	9	C
KHAO DAWK MALI 105::IRGC 27748-2::[IRIS 313-8253]	IRIS 313-8253	IRGC 121235	ind3	9	C
CHUA DAU::IRGC 4785-1::[IRIS 313-9555]	IRIS 313-9555	IRGC 120914	indx	9	C
SOM NGHE AN::IRGC 60751-1::[IRIS 313-8409]	IRIS 313-8409	IRGC 126007	indx	9	C
O. SATIVA::IRGC 17083-1::[IRIS 313-9882]	IRIS 313-9882	IRGC 125863	indx	9	C
SICAN::IRGC 117029-1::[IRIS 313-10285]	IRIS 313-10285	IRGC 121119	indx	9	C
WAR 72-2-1-1::IRGC 117361-1::[IRIS 313-10421]	IRIS 313-10421	IRGC 121154	indx	9
KOTTEYARAN::IRGC 47383-1::[IRIS 313-8660]	IRIS 313-8660	IRGC 125616	ind2	9	C
MILYANG 77::IRGC 69340-1::[IRIS 313-10040]	IRIS 313-10040	IRGC 125840	ind1B	9	C
PICO NEGRO::IRGC 55849-1::[IRIS 313-10158]	IRIS 313-10158	IRGC 126080	indx	9	C
WANGKOD::IRGC 71646-1::[IRIS 313-9187]	IRIS 313-9187	IRGC 126991	ind2	9	C
ARANG::[IRIS 313-8791]	IRIS 313-8791	IRGC 117423	ind3	9	C
IR 2071-586-5-6-3::IRGC 39291-1::[IRIS 313-9044]	IRIS 313-9044	IRGC 125971	ind1B	9	C
KAAKARAN::IRGC 27138-1::[IRIS 313-9314]	IRIS 313-9314		indx	9	C
ARC 5840::IRGC 12144-1::[IRIS 313-9424]	IRIS 313-9424	IRGC 125656	indx	9	C
HUA LI ZAO::IRGC 80950-1::[IRIS 313-10224]	IRIS 313-10224	IRGC 125766	ind1A	9	C
XITTO::IRGC 6671-1::[IRIS 313-8622]	IRIS 313-8622	IRGC 126294	ind2	9	C
MAE YEU::IRGC 64509-1::[IRIS 313-9575]	IRIS 313-9575	IRGC 131916	ind3	9	C
JC 149::[IRIS 313-8385]	IRIS 313-8385	IRGC 117497	aro	9
ELONI::IRGC 116980-1::[IRIS 313-10290]	IRIS 313-10290	IRGC 125963	ind1B	9	C
BR 5230-46-4::IRGC 117318-1::[IRIS 313-10341]	IRIS 313-10341	IRGC 121167	indx	9	C
CSR-89 IR-15::IRGC 117326-1::[IRIS 313-10348]	IRIS 313-10348	IRGC 125959	indx	9	C
CT 9737-6-1-1-2-2P-M::IRGC 117330-1::[IRIS 313-10352]	IRIS 313-10352	IRGC 120922	indx	9	C
IRGA 318-11-6-9-2B::IRGC 117339-1::[IRIS 313-10397]	IRIS 313-10397	IRGC 120991	ind1B	9	C
IRGA 346-111-2-1F::IRGC 117341-1::[IRIS 313-10399]	IRIS 313-10399	IRGC 120992	indx	9
SURMATIYA::IRGC 74779-1::[IRIS 313-8303]	IRIS 313-8303	IRGC 126008	ind2	9	C
MENTIK TJERE BELUT::IRGC 18254-1::[IRIS 313-8368]	IRIS 313-8368	IRGC 126071	indx	9	C
FEI GAI 122::IRGC 63599-1::[IRIS 313-8412]	IRIS 313-8412	IRGC 125609	indx	9	C
ARC 12884::IRGC 22417-1::[IRIS 313-8603]	IRIS 313-8603	IRGC 126042	indx	9	C
ARC 11663::IRGC 42695-1::[IRIS 313-8621]	IRIS 313-8621	IRGC 126174	ind1B	9	C
WP 36::IRGC 55278-1::[IRIS 313-8732]	IRIS 313-8732	IRGC 126092	ind1B	9	C
REMOL::IRGC 18624-1::[IRIS 313-8744]	IRIS 313-8744	IRGC 126266	ind3	9	C
BAIANG 6::IRGC 6129-1::[IRIS 313-8846]	IRIS 313-8846	IRGC 125668	indx	9	C
ASHMBER::IRGC 27522-1::[IRIS 313-8850]	IRIS 313-8850	IRGC 125657	ind2	9	C
CHAKOL::IRGC 77226-1::[IRIS 313-8854]	IRIS 313-8854	IRGC 125696	ind2	9	C
PAGAIYAHAN::[IRIS 313-8880]	IRIS 313-8880	IRGC 117550	indx	9	C
ARC 11524::IRGC 42672-1::[IRIS 313-8946]	IRIS 313-8946	IRGC 125641	indx	9	C
KALU ILANKALAYAN::IRGC 36270-1::[IRIS 313-8968]	IRIS 313-8968	IRGC 125792	ind2	9	C
SRAU SENG::IRGC 30290-1::[IRIS 313-8996]	IRIS 313-8996	IRGC 126169	ind3	9	C
LONG KHI KRAI::IRGC 64490-1::[IRIS 313-9006]	IRIS 313-9006	IRGC 126985	ind3	9	C
PING SHAN TA TSWEN KU::IRGC 1563-1::[IRIS 313-9017]	IRIS 313-9017	IRGC 126988	indx	9	C
KAM PAI::IRGC 78245-1::[IRIS 313-9019]	IRIS 313-9019	IRGC 126152	ind3	9	C
KONTOL 86::IRGC 14281-1::[IRIS 313-9070]	IRIS 313-9070	IRGC 126154	ind3	9	C
KUSHIARA::IRGC 34709-1::[IRIS 313-9174]	IRIS 313-9174	IRGC 125814	ind2	9	C
LEUANG LAI MAE PRAJAN::IRGC 71279-1::[IRIS 313-9209]	IRIS 313-9209	IRGC 126984	ind3	9	C
YONG JIN ZAO 3::IRGC 70441-1::[IRIS 313-9253]	IRIS 313-9253	IRGC 125946	ind1A	9	C
G 25::IRGC 45733-1::[IRIS 313-9259]	IRIS 313-9259	IRGC 126150	ind2	9	C
VEN THAP::IRGC 56138-1::[IRIS 313-9317]	IRIS 313-9317	IRGC 125933	indx	9	C
RANGOON SAMBA::IRGC 11940-1::[IRIS 313-9832]	IRIS 313-9832	IRGC 125883	ind2	9
KN 1 B 361-1-8-6-9::IRGC 46974-1::[IRIS 313-9924]	IRIS 313-9924	IRGC 125805	indx	9	C
TIKAL 3::IRGC 50649-1::[IRIS 313-9940]	IRIS 313-9940	IRGC 125923	ind1B	9
RIZ TYPE SORGHO::IRGC 69015-1::[IRIS 313-10035]	IRIS 313-10035	IRGC 125887	ind2	9	C
BANTA TIMA::IRGC 69474-1::[IRIS 313-10045]	IRIS 313-10045	IRGC 125673	indx	9	C
AMISTAD 82::IRGC 116954-1::[IRIS 313-10247]	IRIS 313-10247	IRGC 125949	ind1B	9	C
CUYAMEL 3820::IRGC 116975-1::[IRIS 313-10263]	IRIS 313-10263	IRGC 125961	indx	9	C
INIAP 10::IRGC 117000-1::[IRIS 313-10314]	IRIS 313-10314	IRGC 125969	indx	9	C
CO 19::IRGC 5905-1::[IRIS 313-8657]	IRIS 313-8657	IRGC 135525	indx	9	C
KUTAI PAYA::IRGC 19528-1::[IRIS 313-8723]	IRIS 313-8723	IRGC 126033	ind3	9	C
SARA::IRGC 66631-1::[IRIS 313-8457]	IRIS 313-8457		ind3	9	C
MAKALIOKA STANDARD::IRGC 12768-1::[IRIS 313-8595]	IRIS 313-8595	IRGC 126240	ind2	9	C
HAWM TOONG::IRGC 48007-1::[IRIS 313-8722]	IRIS 313-8722		ind3	9	C
FONAIAP 2::IRGC 116985-1::[IRIS 313-10268]	IRIS 313-10268	IRGC 127072	indx	9	C
WAR 87-7-A10-2-B-B-B-1::IRGC 117362-1::[IRIS 313-10422]	IRIS 313-10422		indx	9	C
LACASSINE::GERVEX 1660-C1::[IRIS 313-8193]	IRIS 313-8193	IRGC 122146	trop	9	C
IR 1561-228-3-3::IRGC 32627-C1::[IRIS 313-7684]	IRIS 313-7684	IRGC 122088	indx	9	C
IR 28::IRGC 30411-C1::[IRIS 313-7691]	IRIS 313-7691	IRGC 122094	ind1B	9	C
LAITRA::GERVEX 8400-C1::[IRIS 313-7720]	IRIS 313-7720	IRGC 124405	ind2	9	C
BOTOHAVANA 139::GERVEX 8237-C1::[IRIS 313-7650]	IRIS 313-7650	IRGC 124380	ind2	9	C
WAS 198-B-3-1-3::C1::[IRIS 313-7815]	IRIS 313-7815	IRGC 122287	ind1B	9	C
SOM CAU 70 A::IRGC 8227-C1::[IRIS 313-7778]	IRIS 313-7778	IRGC 122254	indx	9	C
GIZA 178::GERVEX 1681-C1::[IRIS 313-8212]	IRIS 313-8212	IRGC 122060	indx	9	C
DIAMBARANG::IRGC 56726-1::[IRIS 313-11525]	IRIS 313-11525	IRGC 127319	ind3	9
HOE PHAR THAE::IRGC 57907-1::[IRIS 313-11541]	IRIS 313-11541	IRGC 127410	indx	9
KYUN TAW SEIN::IRGC 58072-1::[IRIS 313-11543]	IRIS 313-11543	IRGC 127537	ind3	9
PA WOON::IRGC 58656-1::[IRIS 313-11555]	IRIS 313-11555	IRGC 135578	indx	9	C
TUBMAN::IRGC 58682-1::[IRIS 313-11556]	IRIS 313-11556	IRGC 132051	ind3	9
BIJULI BATI::IRGC 58917-1::[IRIS 313-11563]	IRIS 313-11563	IRGC 127227	ind2	9	C
AMAKOYALI::IRGC 60878-1::[IRIS 313-11595]	IRIS 313-11595	IRGC 128213	aus	9
BHAINSA MUNDARIYA::IRGC 60893-1::[IRIS 313-11596]	IRIS 313-11596	IRGC 127221	indx	9	C
MALCHI::IRGC 61004-1::[IRIS 313-11602]	IRIS 313-11602	IRGC 127597	aus	9	C
KHAO BAWNG::IRGC 61260-1::[IRIS 313-11608]	IRIS 313-11608		ind3	9	C
WUA PAN LAK::IRGC 61357-1::[IRIS 313-11610]	IRIS 313-11610		ind3	9	C
CHAMPION::IRGC 66327-1::[IRIS 313-11714]	IRIS 313-11714	IRGC 127256	indx	9	C
TSIMIAKABIJA::IRGC 69074-1::[IRIS 313-11766]	IRIS 313-11766	IRGC 128490	admix	9	C
KILOMBERO::IRGC 69698-1::[IRIS 313-11780]	IRIS 313-11780	IRGC 127524	ind3	9
MAMA TABALI::IRGC 69720-1::[IRIS 313-11783]	IRIS 313-11783	IRGC 132015	indx	9	C
78 XUAN WU::IRGC 70475-1::[IRIS 313-11806]	IRIS 313-11806	IRGC 127101	ind1A	9	C
KANDEKE YAIGAITI::IRGC 70961-1::[IRIS 313-11830]	IRIS 313-11830	IRGC 132400	ind3	9	C
NIAW NAHK KRAD::IRGC 71352-1::[IRIS 313-11840]	IRIS 313-11840	IRGC 132412	ind3	9	C
PAN DAWK MAHK::IRGC 71380-1::[IRIS 313-11843]	IRIS 313-11843	IRGC 132290	ind3	9	C
DA HEI GU::IRGC 72009-1::[IRIS 313-11856]	IRIS 313-11856	IRGC 127293	ind1A	9	C
HENG YE ZAO::IRGC 72092-1::[IRIS 313-11862]	IRIS 313-11862	IRGC 127406	ind1A	9	C
TIE ZHONG::IRGC 72321-1::[IRIS 313-11872]	IRIS 313-11872	IRGC 127858	ind1A	9	C
IR 4683-54-2::IRGC 72992-1::[IRIS 313-11886]	IRIS 313-11886	IRGC 127439	ind1B	9	C
KANATO::IRGC 75306-2::[IRIS 313-11934]	IRIS 313-11934	IRGC 128071	indx	9	C
KUNJUKUNJU::IRGC 75448-1::[IRIS 313-11937]	IRIS 313-11937	IRGC 127535	indx	9	C
HOU LU BAI::IRGC 76582-1::[IRIS 313-11948]	IRIS 313-11948	IRGC 127417	ind1A	9	C
MAMORIAKA::IRGC 77867-1::[IRIS 313-11977]	IRIS 313-11977	IRGC 127601	indx	9	C
LIM MA NO MA KHIN NYUNT::IRGC 78917-1::[IRIS 313-11993]	IRIS 313-11993	IRGC 132407	indx	9	C
ZAO LENG SHUI ZHAN::IRGC 79756-1::[IRIS 313-12012]	IRIS 313-12012	IRGC 127910	ind1A	9	C
TOS 9795::IRGC 80142-1::[IRIS 313-12024]	IRIS 313-12024	IRGC 127866	ind1B	9	C
SHAN KAUK HNYIN::IRGC 81656-1::[IRIS 313-12050]	IRIS 313-12050	IRGC 128468	indx	9	C
LIANG GUANG::IRGC 78551-1::[IRIS 313-11986]	IRIS 313-11986	IRGC 127562	ind1A	9	C
531::IRGC 82643-1::[IRIS 313-12067]	IRIS 313-12067	IRGC 127100	indx	9	C
MAVOLATSIKA::IRGC 83137-1::[IRIS 313-12082]	IRIS 313-12082	IRGC 127614	ind2	9	C
NEANG CHEK::IRGC 83894-1::[IRIS 313-12096]	IRIS 313-12096	IRGC 135573	ind3	9	C
SOK SOV::IRGC 83966-1::[IRIS 313-12102]	IRIS 313-12102	IRGC 132299	ind3	9	C
ARITH::IRGC 84347-2::[IRIS 313-12109]	IRIS 313-12109	IRGC 127975	ind3	9	C
NYAULI::IRGC 88628-1::[IRIS 313-12182]	IRIS 313-12182	IRGC 127686	indx	9	C
PULUT MINYAK::IRGC 93615-1::[IRIS 313-12240]	IRIS 313-12240	IRGC 132294	ind3	9	C
MAYATAUNG::IRGC 95957-1::[IRIS 313-12268]	IRIS 313-12268	IRGC 127616	indx	9	C
MENALAVA::IRGC 97122-1::[IRIS 313-12278]	IRIS 313-12278	IRGC 135774	ind2	9	C
EKAYIN SAW::IRGC 97468-2::[IRIS 313-12286]	IRIS 313-12286	IRGC 128038	ind3	9	C
DO KHAW::IRGC 106977-1::[IRIS 313-12334]	IRIS 313-12334	IRGC 127334	ind3	9	C
TON ROO SHUN::IRGC 4572-1::[IRIS 313-10502]	IRIS 313-10502	IRGC 127865	ind1A	9	C
KARIA::IRGC 6702-1::[IRIS 313-10545]	IRIS 313-10545	IRGC 127492	aus	9	C
221 B 36-1-1-1-1::IRGC 7585-1::[IRIS 313-10565]	IRIS 313-10565	IRGC 127098	indx	9	C
DJ 29::IRGC 8505-1::[IRIS 313-10594]	IRIS 313-10594	IRGC 127322	aus	9	C
UCP 41::IRGC 8742-1::[IRIS 313-10600]	IRIS 313-10600	IRGC 128493	aus	9	C
KAHATAWEE::IRGC 12004-1::[IRIS 313-10662]	IRIS 313-10662	IRGC 127476	ind2	9	C
KARUTHA SEENATI::IRGC 15515-2::[IRIS 313-10718]	IRIS 313-10718	IRGC 128073	aus	9	C
GOGO::IRGC 16418-1::[IRIS 313-10739]	IRIS 313-10739	IRGC 135567	indx	9	C
ARC 10159::IRGC 20754-2::[IRIS 313-10855]	IRIS 313-10855	IRGC 132316	ind2	9	C
ARC 12079::IRGC 21888-1::[IRIS 313-10877]	IRIS 313-10877	IRGC 127143	aus	9
ARC 12433::IRGC 22064-1::[IRIS 313-10882]	IRIS 313-10882	IRGC 127146	aus	9	C
ARC 12690::IRGC 22257-1::[IRIS 313-10887]	IRIS 313-10887	IRGC 127147	indx	9	C
KHSAY VENG::IRGC 22915-1::[IRIS 313-10903]	IRIS 313-10903	IRGC 135762	ind3	9	C
KREM KRAHAM::IRGC 22981-2::[IRIS 313-10904]	IRIS 313-10904	IRGC 128091	ind3	9	C
LUA NEP 4416::IRGC 23006-1::[IRIS 313-10906]	IRIS 313-10906		ind3	9	C
ARC 13276::IRGC 22622-2::[IRIS 313-10896]	IRIS 313-10896	IRGC 127946	admix	9	C
ATH HAGARI JARAHAN PADDY::IRGC 23796-1::[IRIS 313-10924]	IRIS 313-10924	IRGC 127176	indx	9	C
BRONDOL PUTIH::IRGC 24541-1::[IRIS 313-10935]	IRIS 313-10935	IRGC 127238	ind3	9	C
PADI BENOT::IRGC 24757-2::[IRIS 313-10943]	IRIS 313-10943	IRGC 135631	ind3	9	C
PADI PUYUH::IRGC 25532-1::[IRIS 313-10955]	IRIS 313-10955	IRGC 127702	ind3	9	C
INDIA DULAR (NO ORDEM 7)::IRGC 26070-1::[IRIS 313-10969]	IRIS 313-10969	IRGC 127430	aus	9	C
PANI TORONG::IRGC 26411-1::[IRIS 313-10978]	IRIS 313-10978	IRGC 127713	indx	9	C
SUNGA WALA::IRGC 26802-1::[IRIS 313-10987]	IRIS 313-10987		aus	9	C
PULU RENNI::IRGC 27386-1::[IRIS 313-11006]	IRIS 313-11006	IRGC 127747	ind3	9	C
MUSHKAN 340 A::IRGC 28073-1::[IRIS 313-11029]	IRIS 313-11029	IRGC 127641	aus	9	C
AUS 359::IRGC 29146-2::[IRIS 313-11060]	IRIS 313-11060	IRGC 132322	aus	9
BORO 70-2::IRGC 29283-1::[IRIS 313-11063]	IRIS 313-11063	IRGC 135741	aus	9	C
BORO 394::IRGC 29297-2::[IRIS 313-11065]	IRIS 313-11065	IRGC 132326	aus	9	C
CHAO HAI::IRGC 29450-2::[IRIS 313-11071]	IRIS 313-11071	IRGC 128011	indx	9	C
KHAO MAK KHAM::IRGC 29533-1::[IRIS 313-11074]	IRIS 313-11074		ind3	9	C
PHAE MEUN LAN::IRGC 29660-1::[IRIS 313-11080]	IRIS 313-11080	IRGC 128430	ind3	9	C
CADUNG SO BLOC 1::IRGC 30231-1::[IRIS 313-11096]	IRIS 313-11096	IRGC 135743	ind3	9	C
PECALO::IRGC 30595-2::[IRIS 313-11099]	IRIS 313-11099		ind2	9	C
GURULEY::IRGC 32441-1::[IRIS 313-11120]	IRIS 313-11120	IRGC 127396	ind2	9	C
ANBAW::IRGC 32932-2::[IRIS 313-11126]	IRIS 313-11126	IRGC 127926	indx	9	C
KALAI::IRGC 33151-2::[IRIS 313-11131]	IRIS 313-11131	IRGC 132254	indx	9	C
TAUNGDI::IRGC 33746-2::[IRIS 313-11144]	IRIS 313-11144	IRGC 128181	indx	9	C
THAKADE THEEDAT::IRGC 33772-2::[IRIS 313-11145]	IRIS 313-11145	IRGC 128183	ind3	9	C
YODAYA::IRGC 33901-2::[IRIS 313-11149]	IRIS 313-11149	IRGC 128204	ind3	9	C
SABRAN::IRGC 34630-1::[IRIS 313-11162]	IRIS 313-11162	IRGC 127775	ind1B	9	C
KANAI BASHI::IRGC 34967-1::[IRIS 313-11169]	IRIS 313-11169	IRGC 131997	aus	9	C
LAL TAURA::IRGC 35017-1::[IRIS 313-11170]	IRIS 313-11170	IRGC 127547	aus	9	C
M 142::IRGC 35054-1::[IRIS 313-11171]	IRIS 313-11171	IRGC 127583	aus	9	C
BKN 7130-1017-2::IRGC 36531-2::[IRIS 313-11192]	IRIS 313-11192	IRGC 127997	ind3	9	C
SYNTHETIC SATIVA::IRGC 36842-2::[IRIS 313-11199]	IRIS 313-11199	IRGC 128176	indx	9	C
DUDHSWAR 15-157::IRGC 37967-2::[IRIS 313-11222]	IRIS 313-11222	IRGC 132308	ind2	9	C
RUJAK DANAN::IRGC 35446-2::[IRIS 313-11178]	IRIS 313-11178	IRGC 128152	ind3	9	C
PINILING DANIEL::IRGC 38828-2::[IRIS 313-11235]	IRIS 313-11235	IRGC 128137	indx	9	C
LIONG ORN::IRGC 38875-2::[IRIS 313-11236]	IRIS 313-11236	IRGC 128523	ind3	9	C
OR 117-8::IRGC 39680-2::[IRIS 313-11242]	IRIS 313-11242	IRGC 128121	ind2	9	C
RATNAGIRI 45-2::IRGC 39709-1::[IRIS 313-11243]	IRIS 313-11243	IRGC 127765	admix	9	C
TIEN SOM::IRGC 40759-2::[IRIS 313-11254]	IRIS 313-11254	IRGC 128186	ind3	9	C
ARC 15589::IRGC 42096-2::[IRIS 313-11282]	IRIS 313-11282	IRGC 132243	ind2	9	C
ARC 18001::IRGC 42195-2::[IRIS 313-11284]	IRIS 313-11284	IRGC 135638	indx	9	C
ARC 18434::IRGC 42429-2::[IRIS 313-11288]	IRIS 313-11288	IRGC 127970	indx	9
ARC 15163::IRGC 43106-1::[IRIS 313-11304]	IRIS 313-11304	IRGC 127158	indx	9	C
ARC 15385::IRGC 43174-1::[IRIS 313-11306]	IRIS 313-11306	IRGC 127159	indx	9	C
PADI HITAM::IRGC 43496-1::[IRIS 313-11312]	IRIS 313-11312	IRGC 135781	ind3	9	C
PENDEK LAYUNG::IRGC 43542-2::[IRIS 313-11315]	IRIS 313-11315	IRGC 128131	ind3	9	C
JASURE AUS::IRGC 43860-1::[IRIS 313-11322]	IRIS 313-11322	IRGC 127449	aus	9	C
JHORA::IRGC 43862-1::[IRIS 313-11323]	IRIS 313-11323	IRGC 127455	aus	9	C
ALAMINOS::IRGC 44268-2::[IRIS 313-11330]	IRIS 313-11330	IRGC 132236	ind3	9	C
CHILE BORO::IRGC 45297-2::[IRIS 313-11353]	IRIS 313-11353	IRGC 128013	aus	9	C
CN 44-40-7::IRGC 45368-1::[IRIS 313-11355]	IRIS 313-11355	IRGC 127286	indx	9	C
TODULI::IRGC 48942-2::[IRIS 313-11398]	IRIS 313-11398	IRGC 128190	ind3	9	C
AMON 4::IRGC 49375-2::[IRIS 313-11404]	IRIS 313-11404	IRGC 127925	ind2	9
CUTTACK 29::IRGC 49573-1::[IRIS 313-11409]	IRIS 313-11409	IRGC 127289	ind2	9	C
KARUNJEERAGA SAMBA::IRGC 49774-1::[IRIS 313-11414]	IRIS 313-11414	IRGC 127495	indx	9
TULASIBAS::IRGC 50192-2::[IRIS 313-11421]	IRIS 313-11421	IRGC 128196	ind2	9	C
TIANHANDAO::[B007]	B007	IRGC 136055	indx	9	C
SRI LANKA 1::[B013]	B013	IRGC 136049	indx	9	C
SELN 244A6-20::[B021]	B021	IRGC 136044	indx	9	C
XIANLUOSICHI::[B024]	B024	IRGC 136076	ind1A	9	C
DJANDA MANDJA::[B025]	B025	IRGC 135881	trop	9	C
BW 293-2::[B033]	B033	IRGC 135853	ind1B	9	C
GZ 1368-5-4::[B051]	B051	IRGC 135899	indx	9	C
ERJIUNAN 1::[B058]	B058		ind1B	9	C
AIJIAONANTE::[B060]	B060	IRGC 117600	ind1A	9	C
NANTEHAO::[B062]	B062		ind1A	9	C
GUIZHAO 2::[B063]	B063		ind1A	9	C
XIANGZAOXIAN 7::[B064]	B064		indx	9	C
HUANGSIGUIZHAN::[B065]	B065		indx	9	C
ESINIU::[B079]	B079	IRGC 135887	ind1A	9	C
XUGUNUO::[B085]	B085		ind1A	9	C
CHENWAN 3::[B113]	B113		indx	9	C
ZAOXIAN 240::[B126]	B126		ind1A	9	C
SIBEITIZHAO 6::[B128]	B128		indx	9	C
PEI C122::[B140]	B140		ind1A	9	C
76--1::[B143]	B143		temp	9	C
L 301B::[B150]	B150		ind1A	9	C
BRC 25-146-2-1::[B176]	B176	IRGC 135850	indx	9	C
C.MEDIO 7::[B193]	B193	IRGC 135869	indx	9	C
LIUYENIAN::[B213]	B213		ind1A	9	C
BEIZINUO::[B222]	B222		ind1A	9	C
XIANGAIZAO 10HAO::[B232]	B232		ind1B	9	C
AITUOGU 151::[B234]	B234		ind1A	9	C
HUHUI 91269::[B243]	B243	IRGC 135910	aus	9
ZHUZHEN B::[B248]	B248		ind1A	9	C
CHAOYANGYIHAO B::[B249]	B249		ind1A	9	C
NANGAOGU::[B268]	B268		indx	9	C
P59279::[CX119]	CX119		indx	9	C
HTA7204::[CX144]	CX144	IRGC 135906	indx	9	C
Y134::[CX15]	CX15	IRGC 136077	ind1B	9	C
TN1::[CX162]	CX162		ind1A	9	C
ZHONG 413::[CX19]	CX19		indx	9
ZIHUI 100::[CX20]	CX20		indx	9	C
IR2061-522-6-9::[CX206]	CX206	IRGC 135918	ind1B	9
GAOZI::[CX207]	CX207		indx	9	C
BG90-2::[CX21]	CX21	IRGC 135842	ind1B	9	C
B6136-3-TB-0-1-5::[CX237]	CX237	IRGC 135834	ind1B	9	C
TKM 9::[CX24]	CX24	IRGC 136058	indx	9	C
2004::[CX249]	CX249	IRGC 135814	ind1B	9	C
MONOLAYA::[CX265]	CX265	IRGC 135988	indx	9	C
ARROZVERMELHO::[CX268]	CX268	IRGC 135831	indx	9	C
NONA BOKRA::[CX273]	CX273		indx	9	C
D15::[CX291]	CX291	IRGC 135875	indx	9	C
MR185::[CX30]	CX30	IRGC 135991	ind1B	9	C
HNANKAR::[CX31]	CX31	IRGC 135903	ind1B	9	C
MR39::[CX316]	CX316	IRGC 135993	admix	9	C
HEIHEAIHUI::[CX318]	CX318		indx	9
MENGGUANDAMAGU::[CX319]	CX319		indx	9	C
HUA 564::[CX340]	CX340	IRGC 135907	ind1B	9	C
WANXIAN 763::[CX342]	CX342	IRGC 136068	indx	9	C
SAGCï¼?::[CX347]	CX347	IRGC 136039	indx	9	C
CHENGHUI 727::[CX370]	CX370		ind1B	9	C
ADNY 11::[CX381]	CX381	IRGC 135821	ind1B	9	C
NPT-100::[CX385]	CX385	IRGC 136011	ind1B	9	C
MOLIZHANXUAN::[CX394]	CX394	IRGC 135985	ind1B	9
MATATAG2::[CX399]	CX399	IRGC 135982	ind1B	9
IR68552-55-3-2::[CX42]	CX42	IRGC 135933	indx	9	C
IR66897B::[CX43]	CX43	IRGC 135931	ind1B	9	C
108S::[CX5]	CX5		indx	9	C
DIANDUN 502::[CX52]	CX52	IRGC 135878	indx	9	C
JIANGXISIMIAO::[CX53]	CX53	IRGC 135954	indx	9	C
LINYITANGDAO::[CX54]	CX54		indx	9	C
MR77(SEBERANG )::[CX70]	CX70	IRGC 135994	indx	9	C
C70::[CX86]	CX86		indx	9	C
Q5::[CX87]	CX87	IRGC 136027	indx	9	C
M202::[CX89]	CX89	IRGC 135977	indx	9	C
GOVIND::[CX91]	CX91	IRGC 135897	ind1B	9	C
SWARNA::[CX94]	CX94	IRGC 117278	indx	9	C
CX408::[CX408]	CX408		ind1B	9	C
CX413::[CX413]	CX413		ind1B	9
NIAO YAO::IRGC 5496-1::[IRIS 313-8743]	IRIS 313-8743	IRGC 126075	indx	8.5
KUTTA::IRGC 52184-1::[IRIS 313-8924]	IRIS 313-8924	IRGC 125815	ind2	8.5	C
GOKULGANJA::IRGC 45701-1::[IRIS 313-9433]	IRIS 313-9433	IRGC 126151	ind2	8.5	C
SOM DIGUIME::IRGC 56751-1::[IRIS 313-9986]	IRIS 313-9986	IRGC 126168	indx	8.5	C
TAUNG LWIN::IRGC 58222-1::[IRIS 313-11548]	IRIS 313-11548	IRGC 127850	indx	8.5
CHAN LEUY::IRGC 81223-1::[IRIS 313-12036]	IRIS 313-12036	IRGC 132277	ind3	8.5	C
JAROM EMAS::IRGC 14272-1::[IRIS 313-10702]	IRIS 313-10702		ind3	8.5	C
HEENDIKWEE::IRGC 15587-2::[IRIS 313-10720]	IRIS 313-10720	IRGC 132337	indx	8.5	C
KETAN RASO::IRGC 27154-1::[IRIS 313-10998]	IRIS 313-10998		indx	8.5	C
MAK EA NAM::IRGC 30131-2::[IRIS 313-11095]	IRIS 313-11095	IRGC 128104	ind3	8.5	C
KALALAN::IRGC 33154-2::[IRIS 313-11132]	IRIS 313-11132	IRGC 128065	indx	8.5	C
B 38::IRGC 34409-1::[IRIS 313-11160]	IRIS 313-11160	IRGC 127195	ind3	8.5	C
IRAT 10::[B039]	B039	IRGC 135940	indx	8.5	C
YR196::[B055]	B055	IRGC 136080	temp	8.5	C
TJANTAJAN::[B173]	B173	IRGC 136056	admix	8.5	C
MENJIADING 2::[B229]	B229		indx	8.5	C
PADI SIAM KUNING::[CX141]	CX141	IRGC 136019	ind3	8.5	C
TAICHUNGNATIVE1::[CX270]	CX270		ind1A	8.5	C
HUA 565::[CX341]	CX341	IRGC 135908	indx	8.5	C
BASMATI::[CX60]	CX60	IRGC 117652	ind1B	8.5	C
FEDEARROZ 50::G1::[IRIS 313-15896]	IRIS 313-15896	IRGC 126957	ind1B	8	C
IR 77298-14-1-2-10::G1::[IRIS 313-15901]	IRIS 313-15901	IRGC 126964	ind1B	8	C
IAC 165::IRGC 82775-2::[IRIS 313-15903]	IRIS 313-15903		indx	8	C
TAK::IRGC 73124-1::[IRIS 313-8655]	IRIS 313-8655	IRGC 121582	aus	8	C
GENE::IRGC 67434-1::[IRIS 313-8383]	IRIS 313-8383	IRGC 125964	indx	8	C
ARC 13530::IRGC 41146-1::[IRIS 313-8401]	IRIS 313-8401		indx	8
VARY MALADY MENA::IRGC 51555-1::[IRIS 313-9388]	IRIS 313-9388	IRGC 125931	ind2	8	C
BEGUM::IRGC 33990-1::[IRIS 313-9641]	IRIS 313-9641	IRGC 125602	aus	8	C
DA 11::IRGC 6046-1::[IRIS 313-9606]	IRIS 313-9606	IRGC 124431	ind2	8	C
NS 252::IRGC 68878-1::[IRIS 313-10030]	IRIS 313-10030	IRGC 121075	ind2	8	C
KELIRENY::IRGC 78426-1::[IRIS 313-10102]	IRIS 313-10102	IRGC 127056	ind2	8	C
CO 39::[IRIS 313-8265]	IRIS 313-8265	IRGC 117454	indx	8	C
ICTA CRISPO 38::IRGC 116994-1::[IRIS 313-10274]	IRIS 313-10274	IRGC 125967	ind1B	8	C
NCS 840::IRGC 62530-1::[IRIS 313-9516]	IRIS 313-9516	IRGC 126251	ind2	8	C
UPR 1201-1-20-1::IRGC 117357-1::[IRIS 313-10417]	IRIS 313-10417	IRGC 126012	ind1B	8	C
SAN CHIAO TSWEN::IRGC 1565-1::[IRIS 313-8380]	IRIS 313-8380	IRGC 126123	ind1A	8	C
DUDH KADAR::IRGC 67707-1::[IRIS 313-8796]	IRIS 313-8796	IRGC 125607	ind2	8	C
LEUANG DAM::IRGC 78267-1::[IRIS 313-8895]	IRIS 313-8895	IRGC 126156	ind3	8	C
PATALASAFED SUNGHAWADO::IRGC 61133-1::[IRIS 313-8920]	IRIS 313-8920	IRGC 125869	ind2	8	C
PATISAIL::IRGC 37562-1::[IRIS 313-8932]	IRIS 313-8932	IRGC 126079	ind3	8	C
PALEPYU::IRGC 33549-1::[IRIS 313-9285]	IRIS 313-9285	IRGC 125866	indx	8	C
LEUANG TAWNG SOOK::IRGC 24394-1::[IRIS 313-9286]	IRIS 313-9286	IRGC 126137	ind3	8	C
KALABAIL::IRGC 25877-1::[IRIS 313-9391]	IRIS 313-9391	IRGC 125789	ind2	8	C
BADUIE::IRGC 53715-1::[IRIS 313-9403]	IRIS 313-9403	IRGC 125666	ind2	8	C
KARANTABA 1::IRGC 15924-1::[IRIS 313-9461]	IRIS 313-9461	IRGC 125795	ind3	8	C
E 2024::IRGC 67958-1::[IRIS 313-9482]	IRIS 313-9482	IRGC 125730	ind1B	8	C
RPW 9-4 (SS 1)::IRGC 50690-1::[IRIS 313-9522]	IRIS 313-9522	IRGC 126084	indx	8	C
IR 65483-111-5-9-2-11::IRGC 117286-1::[IRIS 313-10366]	IRIS 313-10366	IRGC 125976	indx	8	C
IR 69502-6-SRN-3-UBN-1-B::IRGC 117290-1::[IRIS 313-10374]	IRIS 313-10374	IRGC 125979	indx	8	C
KHAO THI RATE::IRGC 58041-1::[IRIS 313-8793]	IRIS 313-8793	IRGC 126223	ind3	8	C
WAS 63-22-5-9-10-1::C1::[IRIS 313-7832]	IRIS 313-7832	IRGC 122297	ind1B	8	C
BOTRA MAITSO::GERVEX 8389-C1::[IRIS 313-7651]	IRIS 313-7651	IRGC 121990	ind2	8	C
FELEGBASEH::IRGC 58443-1::[IRIS 313-11551]	IRIS 313-11551	IRGC 135566	ind3	8
ACC 1286::IRGC 60116-1::[IRIS 313-11585]	IRIS 313-11585	IRGC 127104	ind1A	8	C
R 762::IRGC 70531-1::[IRIS 313-11808]	IRIS 313-11808	IRGC 128444	indx	8	C
BU ZHI MING::IRGC 71971-1::[IRIS 313-11853]	IRIS 313-11853	IRGC 127242	ind1A	8	C
GUANG XUAN LIU HAO::IRGC 77341-1::[IRIS 313-11965]	IRIS 313-11965	IRGC 128304	ind1A	8	C
PA LOSSES 3::IRGC 77810-1::[IRIS 313-11975]	IRIS 313-11975		ind3	8	C
PA MATIS::IRGC 77811-1::[IRIS 313-11976]	IRIS 313-11976	IRGC 135577	ind3	8	C
JON JAN::IRGC 97633-1::[IRIS 313-12290]	IRIS 313-12290	IRGC 127466	indx	8	C
CASIBON::IRGC 589-2::[IRIS 313-10441]	IRIS 313-10441	IRGC 132327	indx	8	C
RUSTY LATE::IRGC 3506-1::[IRIS 313-10477]	IRIS 313-10477	IRGC 128454	indx	8	C
KOTHMALLI KARUPPAN::IRGC 7842-1::[IRIS 313-10572]	IRIS 313-10572	IRGC 127533	indx	8	C
DJ 69::IRGC 8482-1::[IRIS 313-10592]	IRIS 313-10592	IRGC 127324	aus	8	C
DJ 47::IRGC 8497-1::[IRIS 313-10593]	IRIS 313-10593	IRGC 127323	aus	8	C
DL 5::IRGC 8593-1::[IRIS 313-10595]	IRIS 313-10595	IRGC 127327	aus	8	C
DD 126::IRGC 8667-1::[IRIS 313-10598]	IRIS 313-10598	IRGC 128273	aus	8	C
DV 110::IRGC 8855-1::[IRIS 313-10606]	IRIS 313-10606	IRGC 127346	aus	8	C
HAJI HARUN 38::IRGC 13827-2::[IRIS 313-10694]	IRIS 313-10694	IRGC 128047	ind3	8	C
HALSUDU HEENATI::IRGC 15599-1::[IRIS 313-10721]	IRIS 313-10721	IRGC 127401	ind2	8	C
MOND BA::IRGC 15813-2::[IRIS 313-10723]	IRIS 313-10723	IRGC 128111	ind2	8	C
UTRI DELI::IRGC 19182-1::[IRIS 313-10823]	IRIS 313-10823	IRGC 127880	ind3	8	C
ARC 11822::IRGC 21677-1::[IRIS 313-10873]	IRIS 313-10873	IRGC 127140	aus	8	C
MARECH S V R::IRGC 23011-2::[IRIS 313-10907]	IRIS 313-10907	IRGC 128105	ind3	8	C
PAH PIANG::IRGC 24452-2::[IRIS 313-10934]	IRIS 313-10934	IRGC 128125	ind3	8	C
DAMNOEUB KHSE SAUT::IRGC 22819-2::[IRIS 313-10899]	IRIS 313-10899	IRGC 128025	ind3	8	C
SADUMONI::IRGC 25919-1::[IRIS 313-10964]	IRIS 313-10964	IRGC 127777	aus	8	C
HURANG ARISO LUTA::IRGC 26055-1::[IRIS 313-10966]	IRIS 313-10966	IRGC 127424	indx	8	C
DUDA MONOR::IRGC 26335-2::[IRIS 313-10972]	IRIS 313-10972	IRGC 128033	ind2	8	C
DAMNOEUB THPOIL HING::IRGC 22856-2::[IRIS 313-10901]	IRIS 313-10901	IRGC 128027	ind3	8	C
PORANG::IRGC 27577-1::[IRIS 313-11019]	IRIS 313-11019	IRGC 128436	aus	8	C
NAWAN SATHRA BAGAR 344::IRGC 28079-1::[IRIS 313-11031]	IRIS 313-11031	IRGC 128403	aus	8	C
AUS 449::IRGC 29230-1::[IRIS 313-11061]	IRIS 313-11061	IRGC 127190	aus	8
KEO LAI::IRGC 29969-2::[IRIS 313-11090]	IRIS 313-11090	IRGC 128076	ind3	8	C
KHAO NON::IRGC 30051-1::[IRIS 313-11091]	IRIS 313-11091	IRGC 127515	indx	8	C
B 12::IRGC 31293-1::[IRIS 313-11108]	IRIS 313-11108	IRGC 127194	ind3	8	C
NWACHI MANINE::IRGC 33531-2::[IRIS 313-11139]	IRIS 313-11139	IRGC 128120	indx	8	C
KHAO THAMA::IRGC 29838-2::[IRIS 313-11086]	IRIS 313-11086	IRGC 128087	ind3	8	C
SRAU KHSAI::IRGC 29896-2::[IRIS 313-11088]	IRIS 313-11088	IRGC 128170	ind3	8	C
GAHB AWY 2-1::IRGC 36549-2::[IRIS 313-11193]	IRIS 313-11193	IRGC 128040	ind3	8	C
R 146::IRGC 38606-1::[IRIS 313-11232]	IRIS 313-11232	IRGC 128442	aus	8	C
ARC 7056::IRGC 40914-1::[IRIS 313-11255]	IRIS 313-11255	IRGC 127167	indx	8	C
ARC 12800::IRGC 42720-2::[IRIS 313-11296]	IRIS 313-11296	IRGC 127945	indx	8	C
ARC 15373::IRGC 43166-2::[IRIS 313-11305]	IRIS 313-11305	IRGC 127964	indx	8	C
ARC 15387::IRGC 43175-2::[IRIS 313-11307]	IRIS 313-11307	IRGC 127965	indx	8	C
PODAO::IRGC 44701-1::[IRIS 313-11342]	IRIS 313-11342		indx	8	C
ARC 14901::IRGC 41811-1::[IRIS 313-11274]	IRIS 313-11274	IRGC 127155	aus	8	C
CHITRAKALI::IRGC 49524-2::[IRIS 313-11408]	IRIS 313-11408	IRGC 128016	ind2	8	C
DONRADAO::IRGC 49604-1::[IRIS 313-11411]	IRIS 313-11411	IRGC 127342	ind2	8	C
LAWANGAI::IRGC 49850-2::[IRIS 313-11417]	IRIS 313-11417	IRGC 132256	admix	8	C
13946 (GUANG QIU 15)::IRGC 50320-1::[IRIS 313-11422]	IRIS 313-11422	IRGC 127095	ind1A	8	C
YIKONG::[B006]	B006	IRGC 136078	indx	8	C
CO 22::[B011]	B011	IRGC 135870	indx	8	C
AMERICAN RICE::[B035]	B035	IRGC 135828	indx	8
FUNINGZIPIGENGZI::[B067]	B067		ind1A	8	C
JINBAOYIN::[B075]	B075		indx	8
QITOUBAIGU3::[B089]	B089		indx	8	C
LIUSHA 1::[B112]	B112		ind1A	8	C
CHENGDUAI 3::[B114]	B114		ind1A	8	C
HONGGENGHANGU3::[B135]	B135		indx	8	C
QINGSIAI 16B::[B153]	B153		indx	8	C
BAOXIE-7B::[B155]	B155		indx	8
TAIZHONGZAILAI 1/TAIZHONG65::[B159]	B159		indx	8	C
P1790-5-1M-4-5M-1B-3M-B::[B180]	B180	IRGC 136016	indx	8	C
RP 1570-44-1::[B187]	B187	IRGC 136035	indx	8	C
R42::[B192]	B192	IRGC 136033	admix	8	C
JIEFANGXIAN::[B198]	B198		ind1A	8	C
HANMADAO4::[B216]	B216		ind1A	8	C
HAOLAI::[B219]	B219		indx	8	C
MENJIAGAO 1::[B227]	B227		indx	8	C
HUAGENGXIAN 74::[CX12]	CX12	IRGC 135909	indx	8	C
ZALE::[CX131]	CX131	IRGC 136087	ind1A	8	C
MINGHUI 63::[CX145]	CX145	IRGC 117271	indx	8	C
MADHUKAR::[CX155]	CX155	IRGC 135979	ind2	8	C
SLG1::[CX182]	CX182	IRGC 136047	indx	8	C
BALA::[CX228]	CX228	IRGC 135836	indx	8	C
VANDANA::[CX236]	CX236	IRGC 117598	indx	8	C
IR34::[CX275]	CX275		indx	8	C
SHWE THWE YIN HYV::[CX33]	CX33	IRGC 136045	ind1B	8	C
YZX2::[CX363]	CX363		indx	8	C
GANWANXIAN 37 (926)::[CX366]	CX366		indx	8	C
N22::[CX368]	CX368	IRGC 135996	aus	8	C
IRBB62::[CX369]	CX369	IRGC 135947	ind1B	8	C
OM997::[CX37]	CX37	IRGC 136015	ind1B	8	C
NERICA-L-1::[CX375]	CX375	IRGC 136004	ind1B	8	C
YUELIANGGU::[CX390]	CX390		indx	8	C
DUOXI 1::[CX431]	CX431		indx	8	C
DHAN4::[CX45]	CX45	IRGC 135877	ind1B	8
PUSA(BASMATI 1)::[CX46]	CX46	IRGC 136026	admix	8	C
NAN-29-2::[CX49]	CX49	IRGC 135998	temp	8	C
INNMAYEBAW::[CX71]	CX71	IRGC 135915	ind3	8	C
IR6::[CX73]	CX73	IRGC 135927	ind1B	8	C
AT354::[CX75]	CX75	IRGC 135832	indx	8	C
X22::[CX83]	CX83	IRGC 136074	ind1B	8	C
UPR 191-66::[CX92]	CX92	IRGC 136063	ind1B	8	C
CX425::[CX425]	CX425		ind1B	8
CHANDARHAT::IRGC 25845-1::[IRIS 313-9368]	IRIS 313-9368	IRGC 121605	aus	7.5	C
SERIBU::IRGC 71615-1::[IRIS 313-8987]	IRIS 313-8987		indx	7.5	C
ADNY 11::C1::[IRIS 313-7636]	IRIS 313-7636	IRGC 126992	ind1B	7.5	C
DILBAKSH::IRGC 74738-1::[IRIS 313-11918]	IRIS 313-11918	IRGC 128279	ind2	7.5	C
PAIRJAT::IRGC 37252-2::[IRIS 313-11207]	IRIS 313-11207	IRGC 128126	ind2	7.5	C
CISOKAN::[B048]	B048	IRGC 135868	ind1B	7.5	C
GU 154::[B138]	B138		indx	7.5	C
TAIZHONG 65/TAIZHONGHR539::[B158]	B158		admix	7.5	C
WANXIAN 77::[CX343]	CX343	IRGC 136069	indx	7.5	C
BG 94-1::[CX35]	CX35	IRGC 135843	indx	7.5	C
Y075::[CX360]	CX360		ind1B	7.5	C
TOG5674::[CX400]	CX400		admix	7.5	C
LEMONT::[CX77]	CX77	IRGC 117802	trop	7.5	C
DANGAR::IRGC 76296-1::[IRIS 313-9610]	IRIS 313-9610	IRGC 120927	aus	7	C
SIMUL KHURI::IRGC 35154-1::[IRIS 313-8771]	IRIS 313-8771	IRGC 121120	aus	7	C
LALSAITA::IRGC 43915-1::[IRIS 313-8789]	IRIS 313-8789	IRGC 121036	aus	7
N 22::IRGC 46459-1::[IRIS 313-10150]	IRIS 313-10150	IRGC 126249	aus	7
PARA NELLU::IRGC 50009-1::[IRIS 313-9351]	IRIS 313-9351	IRGC 125868	ind2	7
IR 53650-2B-10-1-2-1::IRGC 117379-1::[IRIS 313-10359]	IRIS 313-10359	IRGC 125973	indx	7	C
RR 272-17-829::IRGC 117354-1::[IRIS 313-10412]	IRIS 313-10412	IRGC 121103	indx	7	C
CHANG LE SAN SHU ZAO::IRGC 63561-1::[IRIS 313-8433]	IRIS 313-8433	IRGC 126115	ind1A	7	C
PAH WEAN::IRGC 78276-1::[IRIS 313-8474]	IRIS 313-8474	IRGC 126258	ind3	7	C
KEERIPALA CHILL PADDY::IRGC 49790-1::[IRIS 313-8559]	IRIS 313-8559	IRGC 125615	ind2	7	C
RAJHUSAI (ACR 12)::IRGC 53630-1::[IRIS 313-8614]	IRIS 313-8614	IRGC 126264	ind2	7	C
HAWM KRUA::IRGC 64333-1::[IRIS 313-8674]	IRIS 313-8674	IRGC 125965	ind3	7	C
JAO LEUANG::IRGC 65866-1::[IRIS 313-8679]	IRIS 313-8679	IRGC 126216	ind3	7	C
SADAJIRA 19-287::IRGC 38320-1::[IRIS 313-8737]	IRIS 313-8737	IRGC 126270	ind2	7	C
105::IRGC 40896-1::[IRIS 313-8783]	IRIS 313-8783	IRGC 126170	admix	7	C
LU MAO ZHAN::IRGC 68159-1::[IRIS 313-8889]	IRIS 313-8889	IRGC 125829	indx	7	C
BHOJON KOLPO::IRGC 31727-1::[IRIS 313-9067]	IRIS 313-9067	IRGC 125681	ind2	7	C
XI GAN JING REN::IRGC 60035-1::[IRIS 313-9184]	IRIS 313-9184	IRGC 126014	indx	7
JANDA LAOR::IRGC 48552-1::[IRIS 313-9251]	IRIS 313-9251	IRGC 126980	ind3	7	C
ARC 13778::IRGC 41216-1::[IRIS 313-9347]	IRIS 313-9347	IRGC 125647	indx	7	C
HAM 48::IRGC 29740-1::[IRIS 313-9357]	IRIS 313-9357	IRGC 128532	ind3	7	C
CHNNOR::IRGC 67485-1::[IRIS 313-9484]	IRIS 313-9484	IRGC 125706	indx	7	C
E LONG MAH::IRGC 47946-1::[IRIS 313-9600]	IRIS 313-9600	IRGC 126133	indx	7	C
TSAI YUAN CHON::IRGC 126-1::[IRIS 313-9708]	IRIS 313-9708	IRGC 125928	ind1A	7	C
IRGA 370-42-1-1F-C-1::IRGC 117343-1::[IRIS 313-10401]	IRIS 313-10401	IRGC 125989	ind1B	7	C
NOLOS::IRGC 77285-1::[IRIS 313-8733]	IRIS 313-8733		ind2	7	C
BONGEZA::IRGC 53483-1::[IRIS 313-11482]	IRIS 313-11482	IRGC 127234	aus	7	C
EJALI::IRGC 53500-1::[IRIS 313-11484]	IRIS 313-11484	IRGC 127357	aus	7	C
LALDIGHA::IRGC 53541-1::[IRIS 313-11487]	IRIS 313-11487	IRGC 128358	ind2	7	C
GENG 77-4::IRGC 59321-1::[IRIS 313-11570]	IRIS 313-11570	IRGC 127383	indx	7	C
BOKDEL::IRGC 61085-1::[IRIS 313-11606]	IRIS 313-11606	IRGC 127233	ind2	7	C
LETYONE::IRGC 70753-1::[IRIS 313-11818]	IRIS 313-11818	IRGC 128361	indx	7	C
DA LI BAI 63::IRGC 72016-1::[IRIS 313-11857]	IRIS 313-11857	IRGC 127294	ind1A	7	C
MALIKULI::IRGC 76237-1::[IRIS 313-11945]	IRIS 313-11945	IRGC 127598	ind2	7	C
TAISEN GLUTINOUS YU 1157::IRGC 78750-1::[IRIS 313-11990]	IRIS 313-11990	IRGC 127839	ind1B	7	C
RAUSRR 4::IRGC 79785-1::[IRIS 313-12013]	IRIS 313-12013	IRGC 127767	ind2	7	C
EX SANDEMA::IRGC 79964-1::[IRIS 313-12017]	IRIS 313-12017	IRGC 127364	indx	7	C
PHCAR KABAS::IRGC 81357-1::[IRIS 313-12042]	IRIS 313-12042	IRGC 132031	ind3	7	C
ARN'-SAR THNGORN'::IRGC 87205-1::[IRIS 313-12148]	IRIS 313-12148	IRGC 127172	ind3	7	C
BAO DAM::IRGC 89352-1::[IRIS 313-12186]	IRIS 313-12186	IRGC 128239	indx	7	C
EA POUAK::IRGC 89748-1::[IRIS 313-12194]	IRIS 313-12194	IRGC 127353	ind3	7	C
HSIEH DAU::IRGC 4727-1::[IRIS 313-10504]	IRIS 313-10504	IRGC 127419	ind1A	7
KALAMON 113::IRGC 6534-1::[IRIS 313-10537]	IRIS 313-10537		admix	7	C
KWATIK PUTIH::IRGC 18053-1::[IRIS 313-10787]	IRIS 313-10787		ind3	7	C
SITANDANG::IRGC 24681-1::[IRIS 313-10940]	IRIS 313-10940	IRGC 127814	ind3	7	C
TERUNG DAUN::IRGC 25823-2::[IRIS 313-10962]	IRIS 313-10962	IRGC 128182	ind3	7	C
BADAL::IRGC 26290-2::[IRIS 313-10971]	IRIS 313-10971	IRGC 127981	ind2	7	C
KALA DIGHA::IRGC 26367-2::[IRIS 313-10973]	IRIS 313-10973	IRGC 128064	ind2	7	C
MATI CHAL::IRGC 26399-2::[IRIS 313-10977]	IRIS 313-10977	IRGC 128107	ind2	7	C
BORA DIGA::IRGC 26439-1::[IRIS 313-10979]	IRIS 313-10979		aus	7	C
JHUL DIGA::IRGC 26478-1::[IRIS 313-10981]	IRIS 313-10981	IRGC 127456	aus	7	C
LUDI GOCHYA::IRGC 26504-2::[IRIS 313-10982]	IRIS 313-10982	IRGC 128100	ind2	7	C
DHAN 263::IRGC 27926-2::[IRIS 313-11025]	IRIS 313-11025	IRGC 128030	aus	7	C
MOTIA::IRGC 28036-1::[IRIS 313-11028]	IRIS 313-11028	IRGC 128393	aus	7	C
SAYAM::IRGC 31538-2::[IRIS 313-11110]	IRIS 313-11110	IRGC 128159	ind2	7
HIJOL DIGA::IRGC 31655-1::[IRIS 313-11112]	IRIS 313-11112	IRGC 128308	aus	7	C
KAL SHULI::IRGC 31665-2::[IRIS 313-11113]	IRIS 313-11113	IRGC 128069	ind2	7	C
KORTIK KAIKA::IRGC 31841-1::[IRIS 313-11116]	IRIS 313-11116	IRGC 127532	aus	7	C
NGALONGYI::IRGC 33479-2::[IRIS 313-11137]	IRIS 313-11137	IRGC 128118	indx	7	C
T KAUG PAO::IRGC 34182-1::[IRIS 313-11157]	IRIS 313-11157	IRGC 127863	ind1A	7	C
NARIKEL BADI::IRGC 37550-1::[IRIS 313-11213]	IRIS 313-11213	IRGC 127648	aus	7	C
KHAMA 1183::IRGC 37685-2::[IRIS 313-11216]	IRIS 313-11216	IRGC 128082	aus	7	C
ARC 15129::IRGC 41938-1::[IRIS 313-11277]	IRIS 313-11277	IRGC 127157	aus	7	C
DUMAI::[B029]	B029	IRGC 135885	ind1B	7	C
ERGANGAI::[B118]	B118		indx	7	C
HONGWAN 1::[B120]	B120		indx	7	C
ZAOSHUXIANGHEIMI::[B123]	B123		indx	7	C
JWR 221::[B146]	B146		ind1B	7
HAOXIANG::[B149]	B149		ind1A	7	C
PMS 10B::[B195]	B195	IRGC 136021	indx	7	C
CHENGNONGSHUIJING::[B201]	B201		ind1B	7	C
JINNANTE B::[B247]	B247		indx	7	C
GAJALE::[CX128]	CX128	IRGC 135889	indx	7	C
CHIPDA::[CX130]	CX130	IRGC 135864	ind2	7	C
IR42::[CX161]	CX161	IRGC 135920	ind1B	7	C
BR11::[CX2]	CX2	IRGC 135847	indx	7
AMOL3(SANA)::[CX26]	CX26		ind1B	7	C
KHAZAR::[CX27]	CX27	IRGC 135969	indx	7	C
GAYABYEO::[CX28]	CX28	IRGC 135892	ind1B	7	C
117::[CX314]	CX314	IRGC 135813	ind1B	7	C
COMPACT PLANT TYPE MATERIAL::[CX365]	CX365		admix	7	C
NIONOKA::[CX379]	CX379	IRGC 136008	ind1B	7	C
NPT-114::[CX386]	CX386	IRGC 136012	indx	7	C
YSBR1::[CX395]	CX395	IRGC 136082	admix	7	C
PENGSHANTIEGANZHAN::[CX55]	CX55		ind1A	7	C
MR167::[CX69]	CX69	IRGC 135990	indx	7	C
X23::[CX84]	CX84	IRGC 136075	indx	7	C
TGMS29::[CX93]	CX93	IRGC 136054	indx	7	C
CX422::[CX422]	CX422		ind1B	7
CX426::[CX426]	CX426		ind1B	7	C
CHING LIU::IRGC 65018-1::[IRIS 313-11694]	IRIS 313-11694	IRGC 127279	indx	6.5	C
PILIT (7480) SELN (CI 12007)::IRGC 3758-1::[IRIS 313-10484]	IRIS 313-10484	IRGC 127729	ind1A	6.5	C
ARC 15063::IRGC 41909-2::[IRIS 313-11276]	IRIS 313-11276	IRGC 132319	indx	6.5	C
ARC 14632::IRGC 41650-2::[IRIS 313-11269]	IRIS 313-11269	IRGC 127958	indx	6.5	C
GENG 7623::[B141]	B141		admix	6.5
TEQINGXUANHUI::[B145]	B145		indx	6.5	C
IR68897B::[CX281]	CX281	IRGC 135934	ind1B	6.5	C
BG 300::[CX34]	CX34	IRGC 135840	indx	6.5	C
NERICA-L-20::[CX376]	CX376	IRGC 136005	ind1B	6.5	C
BHADOIA 303::IRGC 6588-1::[IRIS 313-8321]	IRIS 313-8321	IRGC 120894	aus	6	C
RAYADA::IRGC 27594-1::[IRIS 313-9108]	IRIS 313-9108	IRGC 124467	indx	6
BW 295-5::IRGC 63098-1::[IRIS 313-10002]	IRIS 313-10002	IRGC 125955	ind1B	6
KOIYA DIGHA::IRGC 63517-1::[IRIS 313-9445]	IRIS 313-9445	IRGC 125806	admix	6
DAA MANSA::IRGC 67559-1::[IRIS 313-8514]	IRIS 313-8514	IRGC 126196	ind1B	6	C
PAI CHUEH CHIU LIU::IRGC 34259-1::[IRIS 313-9065]	IRIS 313-9065	IRGC 125865	ind1A	6	C
BADAL 1163::IRGC 32796-1::[IRIS 313-9148]	IRIS 313-9148	IRGC 125664	ind2	6	C
CHAMA (DWARF)::IRGC 69487-1::[IRIS 313-10046]	IRIS 313-10046	IRGC 125958	ind1B	6	C
IR 57514-PMI 5-B-1-2::IRGC 117372-1::[IRIS 313-10360]	IRIS 313-10360	IRGC 126025	indx	6	C
MEDUSA::GERVEX 323-C1::[IRIS 313-8067]	IRIS 313-8067	IRGC 122165	ind1B	6
SALUMPIKIT::IRTP 4777-C1::[IRIS 313-7769]	IRIS 313-7769	IRGC 122236	indx	6	C
KHAU DANH::IRGC 73201-1::[IRIS 313-11893]	IRIS 313-11893	IRGC 127519	indx	6	C
BADAL 76::IRGC 6586-1::[IRIS 313-10539]	IRIS 313-10539	IRGC 127199	ind2	6	C
HAM MOON::IRGC 9135-2::[IRIS 313-10614]	IRIS 313-10614	IRGC 128049	indx	6	C
LUA CHUM::IRGC 16840-1::[IRIS 313-10751]	IRIS 313-10751	IRGC 127577	indx	6	C
NANE::IRGC 25035-1::[IRIS 313-10947]	IRIS 313-10947	IRGC 127643	ind3	6
BAZAIL 975::IRGC 32816-2::[IRIS 313-11123]	IRIS 313-11123	IRGC 127990	aus	6	C
DHALA AMAN 973::IRGC 32861-1::[IRIS 313-11125]	IRIS 313-11125		admix	6	C
NGASEIN THEEDAT (C 30)::IRGC 33504-2::[IRIS 313-11138]	IRIS 313-11138	IRGC 128119	ind3	6	C
SONA AUS::IRGC 35160-1::[IRIS 313-11175]	IRIS 313-11175	IRGC 127821	aus	6	C
KALOBONA::IRGC 37478-2::[IRIS 313-11212]	IRIS 313-11212	IRGC 132309	ind2	6	C
LAL AMAN 207::IRGC 37754-1::[IRIS 313-11217]	IRIS 313-11217		aro	6	C
B 737 G-KN-23-1::IRGC 39203-2::[IRIS 313-11239]	IRIS 313-11239	IRGC 127978	indx	6	C
ARC 14709::IRGC 42976-2::[IRIS 313-11300]	IRIS 313-11300	IRGC 127960	ind2	6	C
WAGWAG::IRGC 44802-1::[IRIS 313-11345]	IRIS 313-11345	IRGC 127891	indx	6	C
CHIEM TONG NHAT 1::IRGC 47496-1::[IRIS 313-11384]	IRIS 313-11384	IRGC 127275	indx	6	C
QIUQIANBAI::[B072]	B072		ind1A	6
BAIKEHANHE::[B147]	B147		ind1A	6	C
CHANH 148::[B184]	B184	IRGC 135862	indx	6	C
BIWUSHENG::[B203]	B203		indx	6
AIHECHI::[B207]	B207		indx	6	C
NERICA-L-27::[CX377]	CX377	IRGC 136006	ind1B	6	C
KR200::[CX388]	CX388	IRGC 135972	ind1B	6	C
IR58025B::[CX44]	CX44	IRGC 135925	ind1B	6	C
BHAVANI::[CX61]	CX61	IRGC 135844	ind1A	6
BG304::[CX76]	CX76	IRGC 135841	ind1B	6	C
CHENGHUI 448::[CX8]	CX8		indx	6	C
KHAGRAI DIGHA::IRGC 53529-1::[IRIS 313-11486]	IRIS 313-11486	IRGC 135757	admix	5.5	C
PAH DI MI RAHK::IRGC 57398-1::[IRIS 313-11535]	IRIS 313-11535	IRGC 132288	ind3	5.5	C
ARC 7263::IRGC 20570-2::[IRIS 313-10850]	IRIS 313-10850	IRGC 132244	admix	5.5	C
RATRIO::IRGC 28181-1::[IRIS 313-11033]	IRIS 313-11033	IRGC 128448	admix	5.5	C
KALA MUNA::IRGC 31832-2::[IRIS 313-11115]	IRIS 313-11115	IRGC 128066	ind2	5.5	C
[truncated: 1,026 more rows]
